# Supplementary material for: Exploring the Origins and Evolution of Oxygenic and Anoxygenic Photosynthesis in Deeply Branched Cyanobacteriota
Source: Mol Biol Evol. 2024 Jul 23;41(8):msae151. doi: 10.1093/molbev/msae151 (PMC11304991; doi:10.1093/molbev/msae151)
Supplement: msae151_Supplementary_Data [file msae151_supplementary_data.zip]

Archive with 2 entries (2 files):
- Tan et al_Supplementary_tables_S1-S8_final_submit.xlsx
- Tan et al_Supplementary_text_figures_final_submit.pdf
