# Supplementary material for: Exploring the Origins and Evolution of Oxygenic and Anoxygenic Photosynthesis in Deeply Branched Cyanobacteriota
Source: Mol Biol Evol. 2024 Jul 23;41(8):msae151. doi: 10.1093/molbev/msae151 (PMC11304991; doi:10.1093/molbev/msae151)
Supplement: msae151_Supplementary_Data [file msae151_supplementary_data.zip › Tan et al_Supplementary_tables_S1-S8_final_submit.xlsx]

## Sheet: Table S1
Table S1 The geographical and physiochemical information of twenty-two sediment samples
Samples	Hot springs	Sampling site	Sampling date	Longitude	Latitude	Temperature (℃)	pH
DG_1_4	DaGeJia	Angda County, Tibet	07/2018	85.7509	29.5983	55.2	8.71
DG_1_5	DaGeJia	Angda County, Tibet	07/2018	85.7509	29.5983	50	8.75
DG_1_6	DaGeJia	Angda County, Tibet	07/2018	85.7509	29.5983	46	8.6
DG02	DaGeJia	Angda County, Tibet	07/2018	85.7507	29.5988	81	8.6
DG02_1	DaGeJia	Angda County, Tibet	07/2018	85.7507	29.5988	70	8.56
DG02_2	DaGeJia	Angda County, Tibet	07/2018	85.7507	29.5988	63	8.55
DG02_3	DaGeJia	Angda County, Tibet	07/2018	85.7507	29.5988	57	8.57
DG02_4	DaGeJia	Angda County, Tibet	07/2018	85.7507	29.5988	48.5	8.67
DG02_5	DaGeJia	Angda County, Tibet	07/2018	85.7507	29.5988	43	8.66
DRC	DiReChi	Tengchong County, Yunnan	05/2017	98.44	24.95	88	8.7
GMQP	GuMingQuan	Tengchong County, Yunnan	05/2017	98.44	24.95	87	9.6
GMQP	GuMingQuan	Tengchong County, Yunnan	09/2017	98.44	24.95	87	9.5
GMQP	GuMingQuan	Tengchong County, Yunnan	03/2018	98.44	24.95	80.5	9
GMQP	GuMingQuan	Tengchong County, Yunnan	08/2018	98.44	24.95	85.6	9
GMQP	GuMingQuan	Tengchong County, Yunnan	01/2019	98.44	24.95	\	\
GMQP	GuMingQuan	Tengchong County, Yunnan	12/2019	98.44	24.95	\	\
SRBZ-1	ShuiReBaoZha	Tengchong County, Yunnan	03/2018	98.44	24.95	86.5	9
SZTDM-1c	ShiZiTouDuiMian	Tengchong County, Yunnan	09/2017	98.44	24.95	80	8.5
GXS	GongXiaoShe	Tengchong County, Yunnan	09/2017	98.46	25.44	72	8.5
HHBFW	HeHuaBianFuWa	Tengchong County, Yunnan	09/2017	98.34	24.92	60	8
BF3	BianFu	Tengchong County, Yunnan	08/2018	98.34	24.92	\	\
BF4	BianFu	Tengchong County, Yunnan	08/2018	98.34	24.92	\	\

## Sheet: Table S2
Table S2 Genome statistics of the 36 cyanobactrial MAGs recovered from the metagenome assembly
MAGs	Taxanomy (Order)	Relative Abundance (%)	Completeness (%)	Contamination (%)	Genome Size(Mbp)	GC content (%)	No. of Scaffolds	N50	No. of Genes	16S rRNA(bp)
GMQP_bin_14	Gloeoemargaritales	0.214767	94.02	0	2.0287	60.2657	168	16487	2166	1483
GMQP_bin_25		0.502009	87.07	0	1.86964	59.8068	266	8657	2091	1483
GMQP_bin_69		0.192146	85.6	0	1.91611	60.1312	255	9239	2123	ND
GMQP_bin_120		4.85257	96.58	0	2.19815	59.8037	47	63098	2242	1483
GMQP_bin_44		0.916483	95.3	0	2.02178	60.016	210	14215	2200	1483
GMQP_bin_5		0.0619876	79.32	0	1.73646	60.6144	249	8339	1945	1483
GXS_bin_116		0.126708	97.01	0	2.20055	59.6516	73	41190	2274	1483
HHBFW_bin_205		0.166179	97.44	0.09	2.17658	59.8025	107	28031	2281	ND
SZTDM-1c_bin_89		0.210616	91.03	0	1.98899	59.8677	202	12870	2158	ND
SRBZ-1_bin_9		0.159371	97.44	0.43	2.22413	59.6931	21	177438	2251	1483
DG-1-4_bin_134		0.289077	76.17	0	1.8198	55.8811	311	6442	1967	1475
DG-1-5_bin_55		0.580497	81.04	0	1.57811	56.0942	296	5886	1726	ND
DG-1-6_bin_138		1.33771	89.95	0	2.09599	55.8058	209	14506	2155	1475
DG-2_bin_126		0.0989532	73.08	0	1.71893	56.0562	336	5527	1888	ND
DG02-1_bin_92		0.0929586	88.38	0	2.07435	56.0711	236	10728	2158	ND
DG02-3_bin_56		0.595702	75.46	0	1.66785	56.0739	293	6347	1806	ND
DG02-4_bin_56		0.703488	76.97	0	1.66867	56.1191	250	7984	1788	1475
DG02-5_bin_242		0.11539	74.75	0	1.70123	55.8263	338	5471	1901	ND
HHBFW_bin_162		0.423804	70.54	0	1.75059	53.1703	314	6048	1789	ND
DRC_bin_46	Thermostichales	0.0652761	89.15	0	2.20487	57.5121	276	9508	2418	ND
HHBFW_bin_127		2.30374	97.95	0	2.476	56.9609	126	29137	2477	1453
SZTDM-1c_bin_54		0.0684769	61.24	0	1.42955	58.6329	290	5207	1603	ND
SRBZ-1_bin_19		0.0435977	68.43	0	1.31294	57.964	278	4856	1525	ND
BF3_bin_165		0.139977	96.05	0	2.43277	56.9688	188	18375	2513	ND
BF4_bin_65		0.244205	82.75	0	2.19365	57.1519	353	7433	2406	ND
GMQP_bin_62		0.0801749	69.36	0	1.50258	58.5352	320	5323	1701	ND
DRC_bin_24		0.217847	99.12	0.18	3.49496	56.871	115	46791	3306	1457
HHBFW_bin_43		0.336321	98.68	0	3.37903	56.9448	218	21725	3277	ND
BF3_bin_97		0.0983934	83.99	0	2.87473	56.7519	624	5174	3204	ND
DG-1-5_bin_95		0.607345	91.99	0	2.55456	54.7812	294	10164	2557	ND
DG-1-6_bin_120		0.263151	95.61	0	2.69582	54.8064	266	12068	2654	ND
DG02-1_bin_55		1.31316	97.37	0	2.8443	54.6897	103	43208	2682	ND
DG02-2_bin_29		0.282957	94.59	0	2.66331	54.7754	280	12687	2628	1456
DG02-3_bin_51		5.17325	98.25	0	2.85599	54.6911	78	52569	2660	ND
DG02-4_bin_136		0.215988	94.93	0	2.582	54.7311	230	15139	2521	ND
DG02-5_bin_236		0.556064	92.98	0	3.27339	54.3622	349	12277	3365	ND

## Sheet: Table S3
Table S3 OrthoANI matrix of the MAGs of Thermostichales and Gloeomargaritales and reference species
				1	2	3	4	5	6	7	8	9	10	11	12	13	14	15	16	17	18	19	20	21	22	23	24	25	26	27	28	29	30	31	32	33	34	35	36	37	38	39	40	41	42	43	44	45	46
Index	Species cluster	Classification based on GTDB_r214	Genome	GMQP.bins.14	GMQP.bins.25	GXS.bins.116	HHBFW.bins.205	SZTDM-1c.bins.89	GMQP.bins.69	SRBZ-1.bins.9	GMQP.bins.120	GMQP.bins.44	GMQP.bins.5	Gloeomargarita sp. SKYG116	Gloeomargarita sp. SKYB120	DG_1_4.bins.134	DG_1_5.bins.55	DG_1_6.bins.138	DG_2.bins.126	DG02_1.bins.92	DG02_3.bins.56	DG02_4.bins.56	DG02_5.bins.242	HHBFW.bins.162	Gloeomargarita lithophora Alchichica-D10	Synechococcus sp. C9	Gloeomargaritales cyanobacterium VI4D9	Cyanobacterium C42_A2020_066	Synechococcus sp. PCC 7336	DRC.bins.46	HHBFW.bins.127	SZTDM-1c.bins.54	SRBZ-1.bins.19	BF3.bins.165	BF4.bins.65	GMQP.bins.62	Synechococcaceae cyanobacterium SM2_3_1	Synechococcaceae cyanobacterium SM2_3_2	DG_1_5.bins.95	DG_1_6.bins.120	DG02_1.bins.55	DG02_2.bins.29	DG02_3.bins.51	DG02_4.bins.136	DG02_5.bins.236	BF3.bins.97	DRC.bins.24	HHBFW.bins.43	Synechococcus sp. Nb3U1
1	Gloeoemargaritales-species1	d__Bacteria;p__Cyanobacteriota;c__Cyanobacteriia;o__Gloeomargaritales;f__Gloeomargaritaceae;g__Gloeomargarita;s__	GMQP.bins.14	100	99.9107	99.7901	99.7505	99.8497	99.8719	99.8183	99.8508	99.8552	99.8498	78.8084	78.9282	74.1464	74.1302	74.2623	73.979	74.2159	74.0069	74.1548	74.0588	74.1006	73.7723	74.3086	74.2799	68.7664	66.0432	67.1756	67.7038	67.6728	68.1467	67.8821	67.6851	66.8969	66.4055	66.6163	67.2172	66.9636	67.1079	66.653	67.063	66.9393	66.9042	67.2709	67.8103	67.5524	66.8719
2	Gloeoemargaritales-species1	d__Bacteria;p__Cyanobacteriota;c__Cyanobacteriia;o__Gloeomargaritales;f__Gloeomargaritaceae;g__Gloeomargarita;s__	GMQP.bins.25	99.9107	100	99.8379	99.8506	99.8888	99.9259	99.8889	99.9399	99.9101	99.8703	78.7742	79.0116	74.4317	74.0796	74.2614	74.2643	74.2563	74.3972	74.3162	73.8709	74.1709	73.8298	74.5272	74.4908	68.7423	66.7205	67.8361	68.3699	68.3375	67.7308	68.1908	68.1641	67.2038	66.9476	67.5155	67.1096	67.4015	67.4635	67.3943	67.4725	66.9045	67.037	67.8888	68.3181	67.8367	67.4733
3	Gloeoemargaritales-species1	d__Bacteria;p__Cyanobacteriota;c__Cyanobacteriia;o__Gloeomargaritales;f__Gloeomargaritaceae;g__Gloeomargarita;s__	GXS.bins.116	99.7901	99.8379	100	99.7278	99.8861	99.8333	99.7744	99.8325	99.8483	99.8062	78.8289	78.8653	74.3053	74.2295	74.3109	74.3453	74.1224	74.2027	74.2257	74.0802	74.2376	73.7857	74.5088	74.5917	68.9797	66.7612	67.649	68.1941	67.5849	67.9347	67.908	67.6777	67.5844	66.3153	67.1251	67.0182	67.1997	67.2675	67.1819	67.3627	66.9627	67.2714	67.9668	68.131	67.9135	67.4427
4	Gloeoemargaritales-species1	d__Bacteria;p__Cyanobacteriota;c__Cyanobacteriia;o__Gloeomargaritales;f__Gloeomargaritaceae;g__Gloeomargarita;s__	HHBFW.bins.205	99.7505	99.8506	99.7278	100	99.8344	99.7709	99.7571	99.7927	99.8011	99.8101	78.6572	78.92	74.2285	74.2195	74.2459	74.2225	74.1266	74.2866	74.1893	73.8499	73.8715	73.4383	74.3483	74.2516	68.5711	65.9196	67.3066	67.9332	67.8569	67.5929	67.7046	67.8311	67.1312	66.2785	66.691	67.0741	67.2933	67.1137	67.1745	67.0265	67.0232	67.0915	67.6687	67.6228	67.7001	66.7202
5	Gloeoemargaritales-species1	d__Bacteria;p__Cyanobacteriota;c__Cyanobacteriia;o__Gloeomargaritales;f__Gloeomargaritaceae;g__Gloeomargarita;s__	SZTDM-1c.bins.89	99.8497	99.8888	99.8861	99.8344	100	99.9037	99.8618	99.9018	99.932	99.8598	78.9574	78.9685	74.3607	74.1669	74.2665	74.3757	74.2103	74.2569	74.303	73.8076	74.0389	73.7115	74.2348	74.4194	68.9007	66.6832	67.4653	67.9414	67.7645	68.0391	68.0226	67.7096	67.0649	66.6706	66.8922	66.8233	67.2193	66.9604	67.2725	67.0973	66.5933	67.1975	67.9408	67.9178	67.8105	67.2138
6	Gloeoemargaritales-species1	d__Bacteria;p__Cyanobacteriota;c__Cyanobacteriia;o__Gloeomargaritales;f__Gloeomargaritaceae;g__Gloeomargarita;s__	GMQP.bins.69	99.8719	99.9259	99.8333	99.7709	99.9037	100	99.8428	99.9048	99.9342	99.8879	79.1072	79.1543	74.3802	74.3418	74.4178	74.3781	74.2239	74.5336	74.2261	73.8109	74.153	73.6555	74.5464	74.3421	69.1914	66.3076	67.6542	68.1283	68.0287	68.2687	67.9283	67.9741	67.4345	66.6341	67.1995	67.5572	67.4574	67.3727	67.3581	67.6145	67.3494	67.2219	67.7455	68.233	67.8642	67.6579
7	Gloeoemargaritales-species1	d__Bacteria;p__Cyanobacteriota;c__Cyanobacteriia;o__Gloeomargaritales;f__Gloeomargaritaceae;g__Gloeomargarita;s__	SRBZ-1.bins.9	99.8183	99.8889	99.7744	99.7571	99.8618	99.8428	100	99.8524	99.852	99.8404	78.6505	78.849	74.4068	74.2263	74.2642	74.2486	74.0462	74.3698	74.408	74.1457	74.2221	73.8681	74.4413	74.4345	68.9015	66.5273	67.607	68.0097	67.6519	68.2545	67.7015	67.9886	67.1716	66.77	67.1003	67.2087	67.3782	67.2195	67.3267	67.1829	66.8575	67.371	67.8106	67.7825	67.8391	67.328
8	Gloeoemargaritales-species1	d__Bacteria;p__Cyanobacteriota;c__Cyanobacteriia;o__Gloeomargaritales;f__Gloeomargaritaceae;g__Gloeomargarita;s__	GMQP.bins.120	99.8508	99.9399	99.8325	99.7927	99.9018	99.9048	99.8524	100	99.9407	99.8915	78.7306	78.8236	74.3395	74.481	74.3031	74.3924	74.2344	74.3583	74.4934	73.8951	74.1467	73.7358	74.3178	74.438	68.7	66.2515	67.7464	68.1049	67.7005	67.9436	67.81	67.9104	66.8754	66.5874	67.1615	66.8353	67.3931	67.2086	67.2511	67.424	67.1281	67.102	67.4573	68.1261	67.8476	67.5856
9	Gloeoemargaritales-species1	d__Bacteria;p__Cyanobacteriota;c__Cyanobacteriia;o__Gloeomargaritales;f__Gloeomargaritaceae;g__Gloeomargarita;s__	GMQP.bins.44	99.8552	99.9101	99.8483	99.8011	99.932	99.9342	99.852	99.9407	100	99.8769	78.7684	78.954	74.6309	74.2049	74.2981	74.3018	74.2081	74.2755	74.5754	74.0054	74.1404	73.7876	74.4922	74.2636	68.5847	66.2522	67.2428	68.1705	67.0412	67.5544	67.6477	67.4814	67.209	66.2114	66.8521	66.8661	67.1805	67.0689	67.3978	66.939	66.7619	67.0413	67.1848	67.9011	67.5513	67.15
10	Gloeoemargaritales-species1	d__Bacteria;p__Cyanobacteriota;c__Cyanobacteriia;o__Gloeomargaritales;f__Gloeomargaritaceae;g__Gloeomargarita;s__	GMQP.bins.5	99.8498	99.8703	99.8062	99.8101	99.8598	99.8879	99.8404	99.8915	99.8769	100	79.0788	79.1849	74.2847	74.1924	74.3117	74.3901	74.1134	74.5656	74.3662	73.8707	73.9639	73.8284	74.4207	74.3902	68.7255	66.3571	67.1147	67.6755	67.3061	67.1569	67.4202	67.3892	66.8391	66.234	66.6794	66.4278	66.9958	66.7262	66.5574	67.0735	66.6857	66.9746	67.247	67.6506	67.493	66.9005
11	reference (GCA_025056115.1)	d__Bacteria;p__Cyanobacteriota;c__Cyanobacteriia;o__Gloeomargaritales;f__Gloeomargaritaceae;g__Gloeomargarita;s__Gloeomargarita sp025056115	Gloeomargarita sp. SKYG116	78.8084	78.7742	78.8289	78.6572	78.9574	79.1072	78.6505	78.7306	78.7684	79.0788	100	88.453	74.205	74.0669	73.9817	74.0177	74.0194	74.1378	74.298	73.8971	74.3577	73.7392	74.0757	73.9959	68.4207	65.8768	66.828	67.2428	66.8855	66.7994	67.0822	66.9666	66.6799	65.9799	66.431	66.4098	66.4027	66.7018	66.3901	66.4184	66.6168	66.7367	67.2542	67.2693	66.9287	66.5978
12	reference (GCA_025062155.1)	d__Bacteria;p__Cyanobacteriota;c__Cyanobacteriia;o__Gloeomargaritales;f__Gloeomargaritaceae;g__Gloeomargarita;s__Gloeomargarita sp025062155	Gloeomargarita sp. SKYB120	78.9282	79.0116	78.8653	78.92	78.9685	79.1543	78.849	78.8236	78.954	79.1849	88.453	100	74.1387	74.0743	73.9801	73.7735	73.9427	74.1029	73.9702	73.6302	73.9986	73.4122	73.7789	73.8107	68.3661	66.1966	66.9887	67.209	66.8005	67.3257	67.1244	66.9453	66.5985	66.4088	66.4086	66.8623	66.7082	66.877	66.8037	66.8206	66.6063	66.8697	67.6099	67.616	67.3629	66.8968
13	Gloeoemargaritales-species2	d__Bacteria;p__Cyanobacteriota;c__Cyanobacteriia;o__Gloeomargaritales;f__Gloeomargaritaceae;g__Gloeomargarita;s__	DG_1_4.bins.134	74.1464	74.4317	74.3053	74.2285	74.3607	74.3802	74.4068	74.3395	74.6309	74.2847	74.205	74.1387	100	99.8509	99.7868	95.3938	99.7421	99.8403	99.7762	99.6557	81.8647	80.2693	79.7865	79.6437	68.3771	66.2979	67.5438	68.0633	68.0311	67.9872	67.5616	68.0067	67.1256	66.4893	66.9632	66.5416	67.053	66.9163	66.9266	66.559	66.6511	66.8562	67.5837	67.5356	67.3012	67.5754
14	Gloeoemargaritales-species2	d__Bacteria;p__Cyanobacteriota;c__Cyanobacteriia;o__Gloeomargaritales;f__Gloeomargaritaceae;g__Gloeomargarita;s__	DG_1_5.bins.55	74.1302	74.0796	74.2295	74.2195	74.1669	74.3418	74.2263	74.481	74.2049	74.1924	74.0669	74.0743	99.8509	100	99.8832	95.5229	99.7713	99.9555	99.8259	99.664	81.9564	80.2453	79.7361	79.5854	68.4555	66.2981	67.7254	67.71	67.1442	67.414	67.3222	67.6846	67.0458	65.7998	66.6693	66.6942	67.011	66.7548	66.605	66.8242	66.6811	67.226	67.5768	67.5432	67.449	67.139
15	Gloeoemargaritales-species2	d__Bacteria;p__Cyanobacteriota;c__Cyanobacteriia;o__Gloeomargaritales;f__Gloeomargaritaceae;g__Gloeomargarita;s__	DG_1_6.bins.138	74.2623	74.2614	74.3109	74.2459	74.2665	74.4178	74.2642	74.3031	74.2981	74.3117	73.9817	73.9801	99.7868	99.8832	100	95.5982	99.6946	99.8968	99.7804	99.5922	82.0801	80.298	79.9402	79.7422	68.4264	66.3495	67.4097	67.6628	67.4359	67.8918	67.4761	67.4231	67.0549	66.4046	66.7856	66.5642	67.2262	66.8434	66.9108	66.8108	67.1403	67.1594	67.5551	67.5122	67.5807	67.1013
16	Gloeoemargaritales-species2	d__Bacteria;p__Cyanobacteriota;c__Cyanobacteriia;o__Gloeomargaritales;f__Gloeomargaritaceae;g__Gloeomargarita;s__	DG_2.bins.126	73.979	74.2643	74.3453	74.2225	74.3757	74.3781	74.2486	74.3924	74.3018	74.3901	74.0177	73.7735	95.3938	95.5229	95.5982	100	95.6455	95.6521	95.3776	95.616	81.9287	80.2749	80.0054	79.6739	68.6178	66.2699	67.0681	67.3542	66.9044	67.2342	67.1364	67.3	66.7284	66.1028	66.6993	66.4414	66.7801	67.0386	66.4567	66.6207	66.868	67.1723	67.0136	67.0247	67.1071	66.8704
17	Gloeoemargaritales-species2	d__Bacteria;p__Cyanobacteriota;c__Cyanobacteriia;o__Gloeomargaritales;f__Gloeomargaritaceae;g__Gloeomargarita;s__	DG02_1.bins.92	74.2159	74.2563	74.1224	74.1266	74.2103	74.2239	74.0462	74.2344	74.2081	74.1134	74.0194	73.9427	99.7421	99.7713	99.6946	95.6455	100	99.7857	99.7012	99.5684	81.878	80.102	79.7118	79.4785	68.1253	66.0069	67.7218	67.5746	67.5019	68.6453	67.7774	67.7675	67.1939	66.0658	66.6672	66.7687	66.788	67.0244	66.8688	66.9954	66.8683	67.1109	67.6101	67.2802	67.4317	66.6157
18	Gloeoemargaritales-species2	d__Bacteria;p__Cyanobacteriota;c__Cyanobacteriia;o__Gloeomargaritales;f__Gloeomargaritaceae;g__Gloeomargarita;s__	DG02_3.bins.56	74.0069	74.3972	74.2027	74.2866	74.2569	74.5336	74.3698	74.3583	74.2755	74.5656	74.1378	74.1029	99.8403	99.9555	99.8968	95.6521	99.7857	100	99.7782	99.7762	81.9601	80.2929	79.7906	79.5805	68.5616	66.0427	67.2867	67.6105	67.0506	67.825	67.3815	67.4459	66.8031	66.3912	66.1766	66.6902	66.8053	66.547	66.6189	66.4998	66.795	67.2925	67.2391	67.1821	67.3006	66.9258
19	Gloeoemargaritales-species2	d__Bacteria;p__Cyanobacteriota;c__Cyanobacteriia;o__Gloeomargaritales;f__Gloeomargaritaceae;g__Gloeomargarita;s__	DG02_4.bins.56	74.1548	74.3162	74.2257	74.1893	74.303	74.2261	74.408	74.4934	74.5754	74.3662	74.298	73.9702	99.7762	99.8259	99.7804	95.3776	99.7012	99.7782	100	99.6575	82.0072	80.4168	79.7369	79.8293	68.1322	66.4463	67.4939	67.6591	67.207	67.9408	67.9754	67.8062	66.9093	66.2619	67.3322	66.9941	67.143	66.9273	67.2808	66.909	66.9011	67.4502	67.5157	67.795	67.5188	67.1478
20	Gloeoemargaritales-species2	d__Bacteria;p__Cyanobacteriota;c__Cyanobacteriia;o__Gloeomargaritales;f__Gloeomargaritaceae;g__Gloeomargarita;s__	DG02_5.bins.242	74.0588	73.8709	74.0802	73.8499	73.8076	73.8109	74.1457	73.8951	74.0054	73.8707	73.8971	73.6302	99.6557	99.664	99.5922	95.616	99.5684	99.7762	99.6575	100	81.9963	79.9287	79.6198	79.5176	68.1444	66.0205	67.3191	67.3328	67.5468	66.9744	67.2648	67.6629	66.7397	65.7315	66.4447	66.4412	66.6812	66.8367	66.5434	66.7147	66.8321	66.5598	67.0089	66.8637	67.2607	66.5531
21	Gloeoemargaritales-species3	d__Bacteria;p__Cyanobacteriota;c__Cyanobacteriia;o__Gloeomargaritales;f__Gloeomargaritaceae;g__Gloeomargarita;s__	HHBFW.bins.162	74.1006	74.1709	74.2376	73.8715	74.0389	74.153	74.2221	74.1467	74.1404	73.9639	74.3577	73.9986	81.8647	81.9564	82.0801	81.9287	81.878	81.9601	82.0072	81.9963	100	80.3387	79.9879	79.9772	68.0022	66.1574	66.8433	67.7517	67.3612	67.6554	67.0281	67.6425	67.1081	66.3265	66.4833	66.5253	66.6754	66.7353	66.6542	66.3676	66.6642	66.7249	67.2519	67.2924	67.0968	66.3755
22	reference (GCF_001870225.1)	d__Bacteria;p__Cyanobacteriota;c__Cyanobacteriia;o__Gloeomargaritales;f__Gloeomargaritaceae;g__Gloeomargarita;s__Gloeomargarita lithophora	Gloeomargarita lithophora Alchichica-D10	73.7723	73.8298	73.7857	73.4383	73.7115	73.6555	73.8681	73.7358	73.7876	73.8284	73.7392	73.4122	80.2693	80.2453	80.298	80.2749	80.102	80.2929	80.4168	79.9287	80.3387	100	82.4622	82.0136	68.4692	66.1224	67.1473	68.2516	66.8008	68.3201	67.6434	67.8389	67.081	66.229	66.9446	66.3168	66.7786	66.3698	66.1128	66.4083	66.5573	66.4895	66.9798	67.4766	67.1764	66.9631
23	reference (GCF_022984075.1)	d__Bacteria;p__Cyanobacteriota;c__Cyanobacteriia;o__Gloeomargaritales;f__Gloeomargaritaceae;g__Gloeomargarita;s__Gloeomargarita sp022984075	Synechococcus sp. C9	74.3086	74.5272	74.5088	74.3483	74.2348	74.5464	74.4413	74.3178	74.4922	74.4207	74.0757	73.7789	79.7865	79.7361	79.9402	80.0054	79.7118	79.7906	79.7369	79.6198	79.9879	82.4622	100	92.9629	68.3481	66.3894	67.5241	68.0566	67.4859	68.7186	67.5361	68.3911	67.1119	66.383	66.7854	66.53	67.0625	66.8935	66.8604	66.7799	66.7764	66.9764	67.2418	67.3905	67.2046	67.0812
24	reference (GCA_927797885.1)	d__Bacteria;p__Cyanobacteriota;c__Cyanobacteriia;o__Gloeomargaritales;f__Gloeomargaritaceae;g__Gloeomargarita;s__Gloeomargarita sp927797885	Gloeomargaritales cyanobacterium VI4D9	74.2799	74.4908	74.5917	74.2516	74.4194	74.3421	74.4345	74.438	74.2636	74.3902	73.9959	73.8107	79.6437	79.5854	79.7422	79.6739	79.4785	79.5805	79.8293	79.5176	79.9772	82.0136	92.9629	100	68.2586	66.2506	67.6902	68.3003	67.3334	68.4058	67.8374	67.9716	67.1729	66.4139	66.7349	66.5885	66.6608	67.0794	66.8054	66.5089	66.5087	66.9133	67.2211	67.6439	67.3449	67.0569
25	reference (GCA_015272465.1)	d__Bacteria;p__Cyanobacteriota;c__Cyanobacteriia;o__Gloeomargaritales;f__Gloeomargaritaceae;g__JACYLR01;s__JACYLR01 sp015272465	Cyanobacterium C42_A2020_066	68.7664	68.7423	68.9797	68.5711	68.9007	69.1914	68.9015	68.7	68.5847	68.7255	68.4207	68.3661	68.3771	68.4555	68.4264	68.6178	68.1253	68.5616	68.1322	68.1444	68.0022	68.4692	68.3481	68.2586	100	66.3037	66.601	66.7243	66.0142	66.8686	66.8012	66.9459	66.2946	66.9117	66.9244	66.5159	66.767	66.6718	66.523	66.4115	66.401	66.8867	67.4804	67.3202	67.069	66.9053
26	reference (GCF_000332275.1)	d__Bacteria;p__Cyanobacteriota;c__Cyanobacteriia;o__Thermostichales;f__PCC-7336;g__PCC-7336;s__PCC-7336 sp000332275	Synechococcus sp. PCC 7336	66.0432	66.7205	66.7612	65.9196	66.6832	66.3076	66.5273	66.2515	66.2522	66.3571	65.8768	66.1966	66.2979	66.2981	66.3495	66.2699	66.0069	66.0427	66.4463	66.0205	66.1574	66.1224	66.3894	66.2506	66.3037	100	67.3851	67.7997	67.0375	67.7663	67.5747	67.902	67.0842	67.3209	67.9044	67.4893	67.7147	67.9749	67.8634	67.6928	67.8342	67.7296	68.3713	68.5065	67.9006	67.964
27	Thermostichales-species1	d__Bacteria;p__Cyanobacteriota;c__Cyanobacteriia;o__Thermostichales;f__;g__;s__	DRC.bins.46	67.1756	67.8361	67.649	67.3066	67.4653	67.6542	67.607	67.7464	67.2428	67.1147	66.828	66.9887	67.5438	67.7254	67.4097	67.0681	67.7218	67.2867	67.4939	67.3191	66.8433	67.1473	67.5241	67.6902	66.601	67.3851	100	99.4701	99.6895	99.5361	99.3887	99.5066	99.593	68.3871	68.9859	69.3426	69.7817	69.3772	69.6023	69.2815	69.234	69.4875	70.0768	69.8249	69.814	69.4045
28	Thermostichales-species1	d__Bacteria;p__Cyanobacteriota;c__Cyanobacteriia;o__Thermostichales;f__;g__;s__	HHBFW.bins.127	67.7038	68.3699	68.1941	67.9332	67.9414	68.1283	68.0097	68.1049	68.1705	67.6755	67.2428	67.209	68.0633	67.71	67.6628	67.3542	67.5746	67.6105	67.6591	67.3328	67.7517	68.2516	68.0566	68.3003	66.7243	67.7997	99.4701	100	99.5734	99.5246	99.8048	99.8721	99.6191	68.6931	69.612	69.5642	69.6463	69.595	69.453	69.8109	69.7081	69.6407	70.0368	70.7077	69.9217	69.8531
29	Thermostichales-species1	d__Bacteria;p__Cyanobacteriota;c__Cyanobacteriia;o__Thermostichales;f__;g__;s__	SZTDM-1c.bins.54	67.6728	68.3375	67.5849	67.8569	67.7645	68.0287	67.6519	67.7005	67.0412	67.3061	66.8855	66.8005	68.0311	67.1442	67.4359	66.9044	67.5019	67.0506	67.207	67.5468	67.3612	66.8008	67.4859	67.3334	66.0142	67.0375	99.6895	99.5734	100	99.6105	99.6081	99.5811	99.6658	67.7932	68.2082	69.2593	69.1639	68.85	68.8242	69.0207	68.9862	69.4224	68.961	69.3839	69.1989	69.0305
30	Thermostichales-species1	d__Bacteria;p__Cyanobacteriota;c__Cyanobacteriia;o__Thermostichales;f__;g__;s__	SRBZ-1.bins.19	68.1467	67.7308	67.9347	67.5929	68.0391	68.2687	68.2545	67.9436	67.5544	67.1569	66.7994	67.3257	67.9872	67.414	67.8918	67.2342	68.6453	67.825	67.9408	66.9744	67.6554	68.3201	68.7186	68.4058	66.8686	67.7663	99.5361	99.5246	99.6105	100	99.4971	99.5697	99.5911	68.0879	69.1245	69.3474	69.3217	69.7005	69.3246	69.2717	69.1073	69.1936	69.6232	69.8834	69.3446	69.4554
31	Thermostichales-species1	d__Bacteria;p__Cyanobacteriota;c__Cyanobacteriia;o__Thermostichales;f__;g__;s__	BF3.bins.165	67.8821	68.1908	67.908	67.7046	68.0226	67.9283	67.7015	67.81	67.6477	67.4202	67.0822	67.1244	67.5616	67.3222	67.4761	67.1364	67.7774	67.3815	67.9754	67.2648	67.0281	67.6434	67.5361	67.8374	66.8012	67.5747	99.3887	99.8048	99.6081	99.4971	100	99.8157	99.5585	68.4642	69.3264	69.3329	69.5429	69.502	69.3999	69.5754	69.3337	69.688	70.0386	70.1577	69.9533	69.6754
32	Thermostichales-species1	d__Bacteria;p__Cyanobacteriota;c__Cyanobacteriia;o__Thermostichales;f__;g__;s__	BF4.bins.65	67.6851	68.1641	67.6777	67.8311	67.7096	67.9741	67.9886	67.9104	67.4814	67.3892	66.9666	66.9453	68.0067	67.6846	67.4231	67.3	67.7675	67.4459	67.8062	67.6629	67.6425	67.8389	68.3911	67.9716	66.9459	67.902	99.5066	99.8721	99.5811	99.5697	99.8157	100	99.5983	68.516	69.2986	69.5178	69.4802	69.2794	69.3408	69.7032	69.4676	69.5246	70.2211	70.4392	69.7464	69.4704
33	Thermostichales-species1	d__Bacteria;p__Cyanobacteriota;c__Cyanobacteriia;o__Thermostichales;f__;g__;s__	GMQP.bins.62	66.8969	67.2038	67.5844	67.1312	67.0649	67.4345	67.1716	66.8754	67.209	66.8391	66.6799	66.5985	67.1256	67.0458	67.0549	66.7284	67.1939	66.8031	66.9093	66.7397	67.1081	67.081	67.1119	67.1729	66.2946	67.0842	99.593	99.6191	99.6658	99.5911	99.5585	99.5983	100	67.7832	68.7048	68.6442	68.9239	69.0604	68.7086	69.1359	68.7723	68.9951	69.3297	69.3523	69.2403	69.1343
34	reference (GCA_012030715.1)	d__Bacteria;p__Cyanobacteriota;c__Cyanobacteriia;o__Thermostichales;f__Thermostichaceae;g__JAAUUJ01;s__JAAUUJ01 sp012030715	Synechococcaceae cyanobacterium SM2_3_1	66.4055	66.9476	66.3153	66.2785	66.6706	66.6341	66.77	66.5874	66.2114	66.234	65.9799	66.4088	66.4893	65.7998	66.4046	66.1028	66.0658	66.3912	66.2619	65.7315	66.3265	66.229	66.383	66.4139	66.9117	67.3209	68.3871	68.6931	67.7932	68.0879	68.4642	68.516	67.7832	100	69.6808	68.8538	69.2366	69.1433	69.169	69.057	69.0723	69.1934	69.5057	69.4791	69.4503	69.3444
35	reference (GCA_012031565.1)	d__Bacteria;p__Cyanobacteriota;c__Cyanobacteriia;o__Thermostichales;f__Thermostichaceae;g__JAAUUM01;s__JAAUUM01 sp012031565	Synechococcaceae cyanobacterium SM2_3_2	66.6163	67.5155	67.1251	66.691	66.8922	67.1995	67.1003	67.1615	66.8521	66.6794	66.431	66.4086	66.9632	66.6693	66.7856	66.6993	66.6672	66.1766	67.3322	66.4447	66.4833	66.9446	66.7854	66.7349	66.9244	67.9044	68.9859	69.612	68.2082	69.1245	69.3264	69.2986	68.7048	69.6808	100	70.3707	70.5838	70.2367	70.2361	70.2833	70.5791	71.1233	71.4126	71.6371	71.0848	71.2092
36	Thermostichales-species2	d__Bacteria;p__Cyanobacteriota;c__Cyanobacteriia;o__Thermostichales;f__Thermostichaceae;g__Thermostichus;s__	DG_1_5.bins.95	67.2172	67.1096	67.0182	67.0741	66.8233	67.5572	67.2087	66.8353	66.8661	66.4278	66.4098	66.8623	66.5416	66.6942	66.5642	66.4414	66.7687	66.6902	66.9941	66.4412	66.5253	66.3168	66.53	66.5885	66.5159	67.4893	69.3426	69.5642	69.2593	69.3474	69.3329	69.5178	68.6442	68.8538	70.3707	100	99.9293	99.919	99.9354	99.9071	99.9384	85.0318	79.1573	78.8425	78.8902	80.8351
37	Thermostichales-species2	d__Bacteria;p__Cyanobacteriota;c__Cyanobacteriia;o__Thermostichales;f__Thermostichaceae;g__Thermostichus;s__	DG_1_6.bins.120	66.9636	67.4015	67.1997	67.2933	67.2193	67.4574	67.3782	67.3931	67.1805	66.9958	66.4027	66.7082	67.053	67.011	67.2262	66.7801	66.788	66.8053	67.143	66.6812	66.6754	66.7786	67.0625	66.6608	66.767	67.7147	69.7817	69.6463	69.1639	69.3217	69.5429	69.4802	68.9239	69.2366	70.5838	99.9293	100	99.9167	99.9237	99.8919	99.9206	85.2692	79.0937	78.9739	78.9373	80.986
38	Thermostichales-species2	d__Bacteria;p__Cyanobacteriota;c__Cyanobacteriia;o__Thermostichales;f__Thermostichaceae;g__Thermostichus;s__	DG02_1.bins.55	67.1079	67.4635	67.2675	67.1137	66.9604	67.3727	67.2195	67.2086	67.0689	66.7262	66.7018	66.877	66.9163	66.7548	66.8434	67.0386	67.0244	66.547	66.9273	66.8367	66.7353	66.3698	66.8935	67.0794	66.6718	67.9749	69.3772	69.595	68.85	69.7005	69.502	69.2794	69.0604	69.1433	70.2367	99.919	99.9167	100	99.9136	99.9155	99.9266	85.3115	79.1806	78.7582	78.7858	80.9576
39	Thermostichales-species2	d__Bacteria;p__Cyanobacteriota;c__Cyanobacteriia;o__Thermostichales;f__Thermostichaceae;g__Thermostichus;s__	DG02_2.bins.29	66.653	67.3943	67.1819	67.1745	67.2725	67.3581	67.3267	67.2511	67.3978	66.5574	66.3901	66.8037	66.9266	66.605	66.9108	66.4567	66.8688	66.6189	67.2808	66.5434	66.6542	66.1128	66.8604	66.8054	66.523	67.8634	69.6023	69.453	68.8242	69.3246	69.3999	69.3408	68.7086	69.169	70.2361	99.9354	99.9237	99.9136	100	99.8929	99.9205	85.068	79.1697	78.5914	78.7245	81.0272
40	Thermostichales-species2	d__Bacteria;p__Cyanobacteriota;c__Cyanobacteriia;o__Thermostichales;f__Thermostichaceae;g__Thermostichus;s__	DG02_3.bins.51	67.063	67.4725	67.3627	67.0265	67.0973	67.6145	67.1829	67.424	66.939	67.0735	66.4184	66.8206	66.559	66.8242	66.8108	66.6207	66.9954	66.4998	66.909	66.7147	66.3676	66.4083	66.7799	66.5089	66.4115	67.6928	69.2815	69.8109	69.0207	69.2717	69.5754	69.7032	69.1359	69.057	70.2833	99.9071	99.8919	99.9155	99.8929	100	99.9194	85.0626	79.0985	78.744	78.8538	80.8827
41	Thermostichales-species2	d__Bacteria;p__Cyanobacteriota;c__Cyanobacteriia;o__Thermostichales;f__Thermostichaceae;g__Thermostichus;s__	DG02_4.bins.136	66.9393	66.9045	66.9627	67.0232	66.5933	67.3494	66.8575	67.1281	66.7619	66.6857	66.6168	66.6063	66.6511	66.6811	67.1403	66.868	66.8683	66.795	66.9011	66.8321	66.6642	66.5573	66.7764	66.5087	66.401	67.8342	69.234	69.7081	68.9862	69.1073	69.3337	69.4676	68.7723	69.0723	70.5791	99.9384	99.9206	99.9266	99.9205	99.9194	100	85.1736	79.2326	78.7794	78.7111	80.846
42	Thermostichales-species3	d__Bacteria;p__Cyanobacteriota;c__Cyanobacteriia;o__Thermostichales;f__Thermostichaceae;g__Thermostichus;s__	DG02_5.bins.236	66.9042	67.037	67.2714	67.0915	67.1975	67.2219	67.371	67.102	67.0413	66.9746	66.7367	66.8697	66.8562	67.226	67.1594	67.1723	67.1109	67.2925	67.4502	66.5598	66.7249	66.4895	66.9764	66.9133	66.8867	67.7296	69.4875	69.6407	69.4224	69.1936	69.688	69.5246	68.9951	69.1934	71.1233	85.0318	85.2692	85.3115	85.068	85.0626	85.1736	100	81.0368	80.2797	80.2126	84.774
43	Thermostichales-species4	d__Bacteria;p__Cyanobacteriota;c__Cyanobacteriia;o__Thermostichales;f__Thermostichaceae;g__Thermostichus;s__	BF3.bins.97	67.2709	67.8888	67.9668	67.6687	67.9408	67.7455	67.8106	67.4573	67.1848	67.247	67.2542	67.6099	67.5837	67.5768	67.5551	67.0136	67.6101	67.2391	67.5157	67.0089	67.2519	66.9798	67.2418	67.2211	67.4804	68.3713	70.0768	70.0368	68.961	69.6232	70.0386	70.2211	69.3297	69.5057	71.4126	79.1573	79.0937	79.1806	79.1697	79.0985	79.2326	81.0368	100	92.639	92.6204	84.0309
44	Thermostichales-species5	d__Bacteria;p__Cyanobacteriota;c__Cyanobacteriia;o__Thermostichales;f__Thermostichaceae;g__Thermostichus;s__	DRC.bins.24	67.8103	68.3181	68.131	67.6228	67.9178	68.233	67.7825	68.1261	67.9011	67.6506	67.2693	67.616	67.5356	67.5432	67.5122	67.0247	67.2802	67.1821	67.795	66.8637	67.2924	67.4766	67.3905	67.6439	67.3202	68.5065	69.8249	70.7077	69.3839	69.8834	70.1577	70.4392	69.3523	69.4791	71.6371	78.8425	78.9739	78.7582	78.5914	78.744	78.7794	80.2797	92.639	100	99.8178	83.3008
45	Thermostichales-species5	d__Bacteria;p__Cyanobacteriota;c__Cyanobacteriia;o__Thermostichales;f__Thermostichaceae;g__Thermostichus;s__	HHBFW.bins.43	67.5524	67.8367	67.9135	67.7001	67.8105	67.8642	67.8391	67.8476	67.5513	67.493	66.9287	67.3629	67.3012	67.449	67.5807	67.1071	67.4317	67.3006	67.5188	67.2607	67.0968	67.1764	67.2046	67.3449	67.069	67.9006	69.814	69.9217	69.1989	69.3446	69.9533	69.7464	69.2403	69.4503	71.0848	78.8902	78.9373	78.7858	78.7245	78.8538	78.7111	80.2126	92.6204	99.8178	100	83.4592
46	reference (GCF_021533835.1)	d__Bacteria;p__Cyanobacteriota;c__Cyanobacteriia;o__Thermostichales;f__Thermostichaceae;g__Thermostichus;s__Thermostichus sp021533835	Synechococcus sp. Nb3U1	66.8719	67.4733	67.4427	66.7202	67.2138	67.6579	67.328	67.5856	67.15	66.9005	66.5978	66.8968	67.5754	67.139	67.1013	66.8704	66.6157	66.9258	67.1478	66.5531	66.3755	66.9631	67.0812	67.0569	66.9053	67.964	69.4045	69.8531	69.0305	69.4554	69.6754	69.4704	69.1343	69.3444	71.2092	80.8351	80.986	80.9576	81.0272	80.8827	80.846	84.774	84.0309	83.3008	83.4592	100
47	reference (GCF_022848905.1)	d__Bacteria;p__Cyanobacteriota;c__Cyanobacteriia;o__Thermostichales;f__Thermostichaceae;g__Thermostichus;s__Thermostichus vulcanus_A	Thermostichus vulcanus str. 'Rupite'	67.3924	67.7601	67.594	67.3405	67.5685	67.7217	67.4986	67.6523	67.436	67.1808	66.8581	67.0764	67.4434	66.8329	67.0153	66.7373	67.0814	66.8936	67.3405	66.7118	67.0774	67.0196	67.2373	67.4437	67.2047	68.098	69.6514	69.902	68.853	69.4008	69.7412	69.5969	69.2618	69.4157	71.5857	81.4685	81.456	81.3137	81.3897	81.2984	81.3579	87.9481	81.3697	80.6618	80.796	85.3319
48	reference (GCF_000013205.1)	d__Bacteria;p__Cyanobacteriota;c__Cyanobacteriia;o__Thermostichales;f__Thermostichaceae;g__Thermostichus;s__Thermostichus sp000013205	Synechococcus sp. JA-3-3Ab	67.9532	68.3434	68.245	68.0442	68.0824	68.4732	68.3055	68.2519	68.2908	67.8889	67.2044	67.7877	67.4705	67.0643	67.6253	67.4048	67.5424	67.1726	67.6224	67.5751	67.4719	66.9543	67.3927	67.6413	67.6552	68.6639	70.0117	70.0877	69.1368	69.4674	69.7856	70.1968	69.262	69.3566	70.6824	76.1216	76.0379	75.9444	75.8666	76.0781	76.1055	75.8418	77.8794	77.6529	77.7687	77.031
49	reference (GCF_000013225.1)	d__Bacteria;p__Cyanobacteriota;c__Cyanobacteriia;o__Thermostichales;f__Thermostichaceae;g__Thermostichus;s__Thermostichus sp000013225	Synechococcus sp. JA-2-3B'a	67.9147	68.1885	68.0383	68.049	67.9885	68.4253	68.4979	68.0562	67.8809	67.8526	67.0683	67.9148	67.5572	67.4377	67.6473	66.5064	67.2354	67.1951	67.7184	67.0778	66.7842	67.1488	67.5168	67.5895	67.4849	68.5995	69.8222	70.2897	69.2605	70.0033	70.0336	70.0764	69.3725	69.3148	70.9308	76.678	77.0448	76.7636	76.8125	76.7639	76.919	77.3361	79.1995	78.9238	79.0375	78.2225
50	reference (GCA_015295985.1)	d__Bacteria;p__Cyanobacteriota;c__Cyanobacteriia;o__Thermostichales;f__Thermostichaceae;g__Thermostichus;s__Thermostichus sp015295985	Synechococcus sp. M44_DOE_062	67.6869	67.809	68.0558	67.6317	67.6889	68.0362	67.8457	67.8928	67.7433	67.0456	67.1193	67.3931	67.4794	67.0317	67.1444	66.9727	67.2592	67.0955	67.3845	67.0712	66.8857	66.6078	67.341	67.1004	67.5764	68.3394	69.6591	69.8519	69.1068	69.5826	70.0143	69.8536	69.7543	69.4511	70.8346	77.0371	76.8548	76.7333	76.6942	76.8366	76.8423	77.5177	79.3175	79.0395	79.0246	78.0827
[truncated: 4 more columns]

## Sheet: Table S4
Table S4 AAI matrix of the MAGs of Thermostichales and Gloeomargaritales and reference species
				1	2	3	4	5	6	7	8	9	10	11	12	13	14	15	16	17	18	19	20	21	22	23	24	25	26	27	28	29	30	31	32	33	34	35	36	37	38	39	40	41	42	43	44	45	46
Index	Species cluster	Classification based on GTDB_r214	Genome	GMQP.bins.14	GMQP.bins.25	GXS.bins.116	HHBFW.bins.205	SZTDM-1c.bins.89	GMQP.bins.69	SRBZ-1.bins.9	GMQP.bins.120	GMQP.bins.44	GMQP.bins.5	Gloeomargarita sp. SKYG116	Gloeomargarita sp. SKYB120	DG_1_4.bins.134	DG_1_5.bins.55	DG_1_6.bins.138	DG_2.bins.126	DG02_1.bins.92	DG02_3.bins.56	DG02_4.bins.56	DG02_5.bins.242	HHBFW.bins.162	Gloeomargarita lithophora Alchichica-D10	Synechococcus sp. C9	Gloeomargaritales cyanobacterium VI4D9	Cyanobacterium C42_A2020_066	Synechococcus sp. PCC 7336	DRC.bins.46	HHBFW.bins.127	SZTDM-1c.bins.54	SRBZ-1.bins.19	BF3.bins.165	BF4.bins.65	GMQP.bins.62	Synechococcaceae cyanobacterium SM2_3_1	Synechococcaceae cyanobacterium SM2_3_2	DG_1_5.bins.95	DG_1_6.bins.120	DG02_1.bins.55	DG02_2.bins.29	DG02_3.bins.51	DG02_4.bins.136	DG02_5.bins.236	BF3.bins.97	DRC.bins.24	HHBFW.bins.43	Synechococcus sp. Nb3U1
1	Gloeoemargaritales-species1	d__Bacteria;p__Cyanobacteriota;c__Cyanobacteriia;o__Gloeomargaritales;f__Gloeomargaritaceae;g__Gloeomargarita;s__	GMQP.bins.14	100	99.87	99.74	99.68	99.71	99.78	99.8	99.84	99.73	99.73	85.28	84.86	76.53	76.63	76.82	76.61	77.06	76.82	77.02	76.56	76.92	75.59	76.39	76.49	63.16	55.75	57.12	57.45	55.9	57.03	57.72	57.89	56.36	56.47	56.05	56.82	57.21	57.21	57.19	57.26	57.24	56.87	56.68	57.13	57.04	56.83
2	Gloeoemargaritales-species1	d__Bacteria;p__Cyanobacteriota;c__Cyanobacteriia;o__Gloeomargaritales;f__Gloeomargaritaceae;g__Gloeomargarita;s__	GMQP.bins.25	99.87	100	99.83	99.58	99.65	99.72	99.85	99.92	99.74	99.58	85.43	84.85	76.59	76.79	77.06	76.96	77.22	76.88	77.1	76.81	77.12	75.82	76.66	76.67	63.84	56.22	57.25	57.89	56.03	56.84	58.08	58.16	56.41	56.66	56.3	57.29	57.66	57.51	57.44	57.57	57.66	57.21	56.86	57.59	57.48	57.34
3	Gloeoemargaritales-species1	d__Bacteria;p__Cyanobacteriota;c__Cyanobacteriia;o__Gloeomargaritales;f__Gloeomargaritaceae;g__Gloeomargarita;s__	GXS.bins.116	99.74	99.83	100	99.71	99.82	99.84	99.77	99.87	99.86	99.74	85.37	84.89	76.84	76.8	77.08	76.79	77.26	77.29	77.19	76.85	77.29	75.71	76.45	76.53	63.44	55.89	57.31	57.81	56.06	57.09	57.95	58.11	56.36	56.51	56.24	57.01	57.3	57.27	57.33	57.32	57.39	57.06	56.87	57.29	57.19	57.04
4	Gloeoemargaritales-species1	d__Bacteria;p__Cyanobacteriota;c__Cyanobacteriia;o__Gloeomargaritales;f__Gloeomargaritaceae;g__Gloeomargarita;s__	HHBFW.bins.205	99.68	99.58	99.71	100	99.72	99.7	99.73	99.78	99.74	99.72	85.37	84.78	76.8	76.75	76.97	76.78	77.22	77.1	77.17	76.8	77.43	75.75	76.49	76.51	63.42	55.99	57.38	57.88	56.05	57.2	57.9	58.27	56.34	56.67	56.28	57.12	57.47	57.47	57.46	57.54	57.61	57.17	56.75	57.36	57.25	57.12
5	Gloeoemargaritales-species1	d__Bacteria;p__Cyanobacteriota;c__Cyanobacteriia;o__Gloeomargaritales;f__Gloeomargaritaceae;g__Gloeomargarita;s__	SZTDM-1c.bins.89	99.71	99.65	99.82	99.72	100	99.76	99.82	99.9	99.89	99.54	85.31	84.85	76.72	76.6	77.01	76.68	77.24	77.14	76.99	76.86	77.14	75.76	76.46	76.49	63.6	56.01	57.52	57.96	56.05	57.18	57.97	58.2	56.56	56.59	56.19	56.94	57.25	57.08	57.05	57.19	57.17	57.03	56.67	57.28	57.14	56.93
6	Gloeoemargaritales-species1	d__Bacteria;p__Cyanobacteriota;c__Cyanobacteriia;o__Gloeomargaritales;f__Gloeomargaritaceae;g__Gloeomargarita;s__	GMQP.bins.69	99.78	99.72	99.84	99.7	99.76	100	99.82	99.93	99.75	99.61	85.46	84.98	76.64	76.48	76.98	76.64	77.06	76.85	76.87	76.73	77.12	75.75	76.54	76.67	63.58	56.1	57.76	57.99	56.15	57.32	58.11	58.43	56.7	56.5	56.38	57.23	57.65	57.53	57.6	57.58	57.62	57.5	57.18	57.61	57.58	57.38
7	Gloeoemargaritales-species1	d__Bacteria;p__Cyanobacteriota;c__Cyanobacteriia;o__Gloeomargaritales;f__Gloeomargaritaceae;g__Gloeomargarita;s__	SRBZ-1.bins.9	99.8	99.85	99.77	99.73	99.82	99.82	100	99.84	99.84	99.84	85.31	84.87	76.83	76.77	77.09	76.84	77.26	77.23	77.2	76.88	77.24	75.7	76.43	76.53	63.44	55.9	57.22	57.77	56.09	57.11	57.89	58.12	56.36	56.55	56.27	57.12	57.42	57.37	57.44	57.43	57.51	57.18	56.84	57.35	57.25	57.16
8	Gloeoemargaritales-species1	d__Bacteria;p__Cyanobacteriota;c__Cyanobacteriia;o__Gloeomargaritales;f__Gloeomargaritaceae;g__Gloeomargarita;s__	GMQP.bins.120	99.84	99.92	99.87	99.78	99.9	99.93	99.84	100	99.96	99.88	85.3	84.86	76.81	76.76	77.09	76.8	77.27	77.2	77.21	76.87	77.25	75.72	76.57	76.53	63.4	55.97	57.28	57.77	56.04	57.19	57.89	58.16	56.32	56.55	56.19	57.01	57.37	57.29	57.38	57.36	57.43	57.14	56.69	57.29	57.19	57.09
9	Gloeoemargaritales-species1	d__Bacteria;p__Cyanobacteriota;c__Cyanobacteriia;o__Gloeomargaritales;f__Gloeomargaritaceae;g__Gloeomargarita;s__	GMQP.bins.44	99.73	99.74	99.86	99.74	99.89	99.75	99.84	99.96	100	99.67	85.26	84.84	76.81	76.76	76.95	76.62	77.26	76.93	77.2	76.88	77.08	75.67	76.5	76.49	63.53	55.92	57.31	57.69	55.79	57.14	57.74	58.06	56.26	56.32	55.96	56.89	57.37	57.22	57.23	57.28	57.36	57.13	56.68	57.2	57.07	57.12
10	Gloeoemargaritales-species1	d__Bacteria;p__Cyanobacteriota;c__Cyanobacteriia;o__Gloeomargaritales;f__Gloeomargaritaceae;g__Gloeomargarita;s__	GMQP.bins.5	99.73	99.58	99.74	99.72	99.54	99.61	99.84	99.88	99.67	100	85.36	84.85	76.44	76.22	76.62	76.45	76.9	76.72	76.82	76.45	76.5	75.6	76.45	76.46	63.17	55.69	57.08	57.36	55.53	56.65	57.59	57.62	56.33	56.4	55.91	56.33	57.11	57.03	57.04	57.07	57.07	56.85	56.39	56.97	56.83	56.77
11	reference (GCA_025056115.1)	d__Bacteria;p__Cyanobacteriota;c__Cyanobacteriia;o__Gloeomargaritales;f__Gloeomargaritaceae;g__Gloeomargarita;s__Gloeomargarita sp025056115	Gloeomargarita sp. SKYG116	85.28	85.43	85.37	85.37	85.31	85.46	85.31	85.3	85.26	85.36	100	91.52	77.78	77.85	78.16	78.08	78.31	78.05	78.14	77.97	78.52	76.98	77.57	77.71	63.28	55.81	56.92	57.37	55.76	56.76	57.46	57.62	56.15	56.41	56.03	57.08	57.19	57.27	57.13	57.24	57.41	57.02	56.46	57.1	56.99	56.94
12	reference (GCA_025062155.1)	d__Bacteria;p__Cyanobacteriota;c__Cyanobacteriia;o__Gloeomargaritales;f__Gloeomargaritaceae;g__Gloeomargarita;s__Gloeomargarita sp025062155	Gloeomargarita sp. SKYB120	84.86	84.85	84.89	84.78	84.85	84.98	84.87	84.86	84.84	84.85	91.52	100	77.35	77.31	77.74	77.49	77.82	77.9	77.65	77.46	78.2	76.3	76.75	76.86	63.05	55.7	57.02	57.57	56.02	56.8	57.53	57.73	56.4	56.14	55.95	57.13	57.21	57.27	57.2	57.34	57.26	56.95	56.68	57.13	57.05	56.96
13	Gloeoemargaritales-species2	d__Bacteria;p__Cyanobacteriota;c__Cyanobacteriia;o__Gloeomargaritales;f__Gloeomargaritaceae;g__Gloeomargarita;s__	DG_1_4.bins.134	76.53	76.59	76.84	76.8	76.72	76.64	76.83	76.81	76.81	76.44	77.78	77.35	100	99.49	99.72	96.16	99.59	99.56	99.42	99.48	85.7	83.5	83.16	83.41	63.1	55.72	56.52	57	55.88	56.57	57.09	57.36	55.58	55.77	56.03	56.72	57.04	56.9	56.73	56.9	57.21	56.76	56.25	57	57.02	56.59
14	Gloeoemargaritales-species2	d__Bacteria;p__Cyanobacteriota;c__Cyanobacteriia;o__Gloeomargaritales;f__Gloeomargaritaceae;g__Gloeomargarita;s__	DG_1_5.bins.55	76.63	76.79	76.8	76.75	76.6	76.48	76.77	76.76	76.76	76.22	77.85	77.31	99.49	100	99.76	96.09	99.52	99.53	99.46	99.31	85.17	83.78	83.36	83.44	63.19	55.56	56.25	56.45	54.97	55.76	56.62	56.8	55.14	55.82	55.59	56.09	56.15	56.18	56.03	56.21	56.55	56.29	55.82	56.4	56.38	56.3
15	Gloeoemargaritales-species2	d__Bacteria;p__Cyanobacteriota;c__Cyanobacteriia;o__Gloeomargaritales;f__Gloeomargaritaceae;g__Gloeomargarita;s__	DG_1_6.bins.138	76.82	77.06	77.08	76.97	77.01	76.98	77.09	77.09	76.95	76.62	78.16	77.74	99.72	99.76	100	96.33	99.76	99.88	99.73	99.5	86.02	83.71	83.35	83.42	63.33	55.98	56.71	57.05	55.57	56.77	57.3	57.43	55.82	55.99	56.07	56.82	57.06	56.87	56.71	56.92	57.11	56.89	56.39	56.73	56.76	56.71
16	Gloeoemargaritales-species2	d__Bacteria;p__Cyanobacteriota;c__Cyanobacteriia;o__Gloeomargaritales;f__Gloeomargaritaceae;g__Gloeomargarita;s__	DG_2.bins.126	76.61	76.96	76.79	76.78	76.68	76.64	76.84	76.8	76.62	76.45	78.08	77.49	96.16	96.09	96.33	100	96.26	96.01	96.04	96.18	85.45	83.59	83.47	83.32	62.91	55.47	56.54	56.51	55.25	56.03	56.5	56.95	55.38	55.99	55.9	56.23	56.03	56.36	56.29	56.33	56.29	56.59	55.95	56.36	56.46	56.17
17	Gloeoemargaritales-species2	d__Bacteria;p__Cyanobacteriota;c__Cyanobacteriia;o__Gloeomargaritales;f__Gloeomargaritaceae;g__Gloeomargarita;s__	DG02_1.bins.92	77.06	77.22	77.26	77.22	77.24	77.06	77.26	77.27	77.26	76.9	78.31	77.82	99.59	99.52	99.76	96.26	100	99.64	99.65	99.25	86.06	83.76	83.46	83.56	63.58	56.04	56.69	56.81	55.47	56.47	57.03	57.33	55.57	55.91	56.07	56.63	56.98	56.91	56.79	56.93	57.13	57.08	56.57	56.82	56.92	56.72
18	Gloeoemargaritales-species2	d__Bacteria;p__Cyanobacteriota;c__Cyanobacteriia;o__Gloeomargaritales;f__Gloeomargaritaceae;g__Gloeomargarita;s__	DG02_3.bins.56	76.82	76.88	77.29	77.1	77.14	76.85	77.23	77.2	76.93	76.72	78.05	77.9	99.56	99.53	99.88	96.01	99.64	100	99.49	99.34	85.75	83.84	83.43	83.47	63.32	55.79	56.68	56.96	55.08	56.18	57.15	57.35	55.37	56.11	55.92	56.46	56.95	56.85	56.41	56.8	57.07	56.7	56.54	56.68	56.71	56.54
19	Gloeoemargaritales-species2	d__Bacteria;p__Cyanobacteriota;c__Cyanobacteriia;o__Gloeomargaritales;f__Gloeomargaritaceae;g__Gloeomargarita;s__	DG02_4.bins.56	77.02	77.1	77.19	77.17	76.99	76.87	77.2	77.21	77.2	76.82	78.14	77.65	99.42	99.46	99.73	96.04	99.65	99.49	100	99.28	85.66	83.83	83.34	83.49	63.47	56.23	56.76	57.3	55.09	56.59	57.37	57.47	55.88	56.39	56.57	57.13	57.31	57.26	57.06	57.29	57.41	57.46	56.75	57.33	57.39	57.08
20	Gloeoemargaritales-species2	d__Bacteria;p__Cyanobacteriota;c__Cyanobacteriia;o__Gloeomargaritales;f__Gloeomargaritaceae;g__Gloeomargarita;s__	DG02_5.bins.242	76.56	76.81	76.85	76.8	76.86	76.73	76.88	76.87	76.88	76.45	77.97	77.46	99.48	99.31	99.5	96.18	99.25	99.34	99.28	100	85.59	83.6	83.16	83.22	63	55.63	56.39	56.61	55.11	56.23	56.8	56.97	55.55	56.05	55.56	56.23	56.38	56.35	56.29	56.42	56.66	56.26	56.17	56.5	56.46	56.44
21	Gloeoemargaritales-species3	d__Bacteria;p__Cyanobacteriota;c__Cyanobacteriia;o__Gloeomargaritales;f__Gloeomargaritaceae;g__Gloeomargarita;s__	HHBFW.bins.162	76.92	77.12	77.29	77.43	77.14	77.12	77.24	77.25	77.08	76.5	78.52	78.2	85.7	85.17	86.02	85.45	86.06	85.75	85.66	85.59	100	84.01	83.85	83.86	63.29	56.24	57.09	57.2	55.27	56.53	57.12	57.41	56	56.56	56.03	56.78	56.93	56.92	56.86	57	56.97	57.13	56.83	56.77	56.77	56.75
22	reference (GCF_001870225.1)	d__Bacteria;p__Cyanobacteriota;c__Cyanobacteriia;o__Gloeomargaritales;f__Gloeomargaritaceae;g__Gloeomargarita;s__Gloeomargarita lithophora	Gloeomargarita lithophora Alchichica-D10	75.59	75.82	75.71	75.75	75.76	75.75	75.7	75.72	75.67	75.6	76.98	76.3	83.5	83.78	83.71	83.59	83.76	83.84	83.83	83.6	84.01	100	84.9	84.62	62.64	55.42	56.14	56.52	54.84	55.93	56.6	56.67	55.17	55.69	55.71	56.26	56.4	56.48	56.45	56.44	56.64	56.61	56.03	56.36	56.3	56.23
23	reference (GCF_022984075.1)	d__Bacteria;p__Cyanobacteriota;c__Cyanobacteriia;o__Gloeomargaritales;f__Gloeomargaritaceae;g__Gloeomargarita;s__Gloeomargarita sp022984075	Synechococcus sp. C9	76.39	76.66	76.45	76.49	76.46	76.54	76.43	76.57	76.5	76.45	77.57	76.75	83.16	83.36	83.35	83.47	83.46	83.43	83.34	83.16	83.85	84.9	100	94.61	63.12	55.54	56.71	57.02	55.61	56.51	57.16	57.33	55.7	56.2	55.89	56.87	57.03	57.06	57.12	57.05	57.26	57	56.61	56.92	56.88	56.99
24	reference (GCA_927797885.1)	d__Bacteria;p__Cyanobacteriota;c__Cyanobacteriia;o__Gloeomargaritales;f__Gloeomargaritaceae;g__Gloeomargarita;s__Gloeomargarita sp927797885	Gloeomargaritales cyanobacterium VI4D9	76.49	76.67	76.53	76.51	76.49	76.67	76.53	76.53	76.49	76.46	77.71	76.86	83.41	83.44	83.42	83.32	83.56	83.47	83.49	83.22	83.86	84.62	94.61	100	63.19	55.85	56.68	57.05	55.35	56.51	57.2	57.31	55.53	56.35	55.92	56.81	57	57.04	57.05	57.01	57.21	56.94	56.29	56.81	56.79	56.83
25	reference (GCA_015272465.1)	d__Bacteria;p__Cyanobacteriota;c__Cyanobacteriia;o__Gloeomargaritales;f__Gloeomargaritaceae;g__JACYLR01;s__JACYLR01 sp015272465	Cyanobacterium C42_A2020_066	63.16	63.84	63.44	63.42	63.6	63.58	63.44	63.4	63.53	63.17	63.28	63.05	63.1	63.19	63.33	62.91	63.58	63.32	63.47	63	63.29	62.64	63.12	63.19	100	56.51	56.94	57.27	55.8	57.06	57.29	57.44	55.91	56.37	56.83	57.56	57.61	57.65	57.57	57.66	57.96	57.58	57.12	57.54	57.47	57.44
26	reference (GCF_000332275.1)	d__Bacteria;p__Cyanobacteriota;c__Cyanobacteriia;o__Thermostichales;f__PCC-7336;g__PCC-7336;s__PCC-7336 sp000332275	Synechococcus sp. PCC 7336	55.75	56.22	55.89	55.99	56.01	56.1	55.9	55.97	55.92	55.69	55.81	55.7	55.72	55.56	55.98	55.47	56.04	55.79	56.23	55.63	56.24	55.42	55.54	55.85	56.51	100	58.98	59.15	57.36	58.93	59.21	59.37	57.87	59.89	59.84	60.58	60.73	60.72	60.54	60.59	60.86	60.27	59.98	60.6	60.53	60.32
27	Thermostichales-species1	d__Bacteria;p__Cyanobacteriota;c__Cyanobacteriia;o__Thermostichales;f__;g__;s__	DRC.bins.46	57.12	57.25	57.31	57.38	57.52	57.76	57.22	57.28	57.31	57.08	56.92	57.02	56.52	56.25	56.71	56.54	56.69	56.68	56.76	56.39	57.09	56.14	56.71	56.68	56.94	58.98	100	99.48	99.21	99.05	99.28	98.99	99	61.16	61.21	62.73	63.01	63.09	63.02	63.12	63.12	62.7	62.78	63	63.29	63.05
28	Thermostichales-species1	d__Bacteria;p__Cyanobacteriota;c__Cyanobacteriia;o__Thermostichales;f__;g__;s__	HHBFW.bins.127	57.45	57.89	57.81	57.88	57.96	57.99	57.77	57.77	57.69	57.36	57.37	57.57	57	56.45	57.05	56.51	56.81	56.96	57.3	56.61	57.2	56.52	57.02	57.05	57.27	59.15	99.48	100	99.44	99.57	99.85	99.8	99.59	61.47	61.62	63.04	63.23	63.23	63.17	63.27	63.4	62.92	63.01	63.49	63.31	63.06
29	Thermostichales-species1	d__Bacteria;p__Cyanobacteriota;c__Cyanobacteriia;o__Thermostichales;f__;g__;s__	SZTDM-1c.bins.54	55.9	56.03	56.06	56.05	56.05	56.15	56.09	56.04	55.79	55.53	55.76	56.02	55.88	54.97	55.57	55.25	55.47	55.08	55.09	55.11	55.27	54.84	55.61	55.35	55.8	57.36	99.21	99.44	100	98.68	99.26	98.9	99.1	59.99	59.72	61.15	61.18	61.35	61.43	61.36	61.14	61.21	61.07	61.73	61.64	61.49
30	Thermostichales-species1	d__Bacteria;p__Cyanobacteriota;c__Cyanobacteriia;o__Thermostichales;f__;g__;s__	SRBZ-1.bins.19	57.03	56.84	57.09	57.2	57.18	57.32	57.11	57.19	57.14	56.65	56.76	56.8	56.57	55.76	56.77	56.03	56.47	56.18	56.59	56.23	56.53	55.93	56.51	56.51	57.06	58.93	99.05	99.57	98.68	100	99.36	98.88	98.61	61.41	61.08	61.97	62.31	62.31	62.14	62.26	62.27	62.46	62.46	62.82	62.72	62.65
31	Thermostichales-species1	d__Bacteria;p__Cyanobacteriota;c__Cyanobacteriia;o__Thermostichales;f__;g__;s__	BF3.bins.165	57.72	58.08	57.95	57.9	57.97	58.11	57.89	57.89	57.74	57.59	57.46	57.53	57.09	56.62	57.3	56.5	57.03	57.15	57.37	56.8	57.12	56.6	57.16	57.2	57.29	59.21	99.28	99.85	99.26	99.36	100	99.83	99.43	61.61	61.53	63.19	63.47	63.49	63.44	63.54	63.56	63.05	63.17	63.53	63.49	63.27
32	Thermostichales-species1	d__Bacteria;p__Cyanobacteriota;c__Cyanobacteriia;o__Thermostichales;f__;g__;s__	BF4.bins.65	57.89	58.16	58.11	58.27	58.2	58.43	58.12	58.16	58.06	57.62	57.62	57.73	57.36	56.8	57.43	56.95	57.33	57.35	57.47	56.97	57.41	56.67	57.33	57.31	57.44	59.37	98.99	99.8	98.9	98.88	99.83	100	98.93	61.72	61.61	62.98	63.34	63.42	63.28	63.46	63.55	63.04	63.19	63.51	63.38	63.22
33	Thermostichales-species1	d__Bacteria;p__Cyanobacteriota;c__Cyanobacteriia;o__Thermostichales;f__;g__;s__	GMQP.bins.62	56.36	56.41	56.36	56.34	56.56	56.7	56.36	56.32	56.26	56.33	56.15	56.4	55.58	55.14	55.82	55.38	55.57	55.37	55.88	55.55	56	55.17	55.7	55.53	55.91	57.87	99	99.59	99.1	98.61	99.43	98.93	100	60.37	60.4	61.39	61.68	61.78	61.79	61.81	61.77	61.31	61.53	62.07	62.19	61.93
34	reference (GCA_012030715.1)	d__Bacteria;p__Cyanobacteriota;c__Cyanobacteriia;o__Thermostichales;f__Thermostichaceae;g__JAAUUJ01;s__JAAUUJ01 sp012030715	Synechococcaceae cyanobacterium SM2_3_1	56.47	56.66	56.51	56.67	56.59	56.5	56.55	56.55	56.32	56.4	56.41	56.14	55.77	55.82	55.99	55.99	55.91	56.11	56.39	56.05	56.56	55.69	56.2	56.35	56.37	59.89	61.16	61.47	59.99	61.41	61.61	61.72	60.37	100	64.41	64.76	64.83	64.73	64.53	64.71	64.98	64.25	64.25	64.43	64.66	64.39
35	reference (GCA_012031565.1)	d__Bacteria;p__Cyanobacteriota;c__Cyanobacteriia;o__Thermostichales;f__Thermostichaceae;g__JAAUUM01;s__JAAUUM01 sp012031565	Synechococcaceae cyanobacterium SM2_3_2	56.05	56.3	56.24	56.28	56.19	56.38	56.27	56.19	55.96	55.91	56.03	55.95	56.03	55.59	56.07	55.9	56.07	55.92	56.57	55.56	56.03	55.71	55.89	55.92	56.83	59.84	61.21	61.62	59.72	61.08	61.53	61.61	60.4	64.41	100	65.49	65.35	65.46	65.35	65.47	65.69	65.79	65.34	65.65	65.69	65.65
36	Thermostichales-species2	d__Bacteria;p__Cyanobacteriota;c__Cyanobacteriia;o__Thermostichales;f__Thermostichaceae;g__Thermostichus;s__	DG_1_5.bins.95	56.82	57.29	57.01	57.12	56.94	57.23	57.12	57.01	56.89	56.33	57.08	57.13	56.72	56.09	56.82	56.23	56.63	56.46	57.13	56.23	56.78	56.26	56.87	56.81	57.56	60.58	62.73	63.04	61.15	61.97	63.19	62.98	61.39	64.76	65.49	100	99.82	99.88	99.85	99.87	99.78	88.27	84.06	84.27	84.41	85.88
37	Thermostichales-species2	d__Bacteria;p__Cyanobacteriota;c__Cyanobacteriia;o__Thermostichales;f__Thermostichaceae;g__Thermostichus;s__	DG_1_6.bins.120	57.21	57.66	57.3	57.47	57.25	57.65	57.42	57.37	57.37	57.11	57.19	57.21	57.04	56.15	57.06	56.03	56.98	56.95	57.31	56.38	56.93	56.4	57.03	57	57.61	60.73	63.01	63.23	61.18	62.31	63.47	63.34	61.68	64.83	65.35	99.82	100	99.94	99.92	99.93	99.85	88.37	84.41	84.33	84.49	86
38	Thermostichales-species2	d__Bacteria;p__Cyanobacteriota;c__Cyanobacteriia;o__Thermostichales;f__Thermostichaceae;g__Thermostichus;s__	DG02_1.bins.55	57.21	57.51	57.27	57.47	57.08	57.53	57.37	57.29	57.22	57.03	57.27	57.27	56.9	56.18	56.87	56.36	56.91	56.85	57.26	56.35	56.92	56.48	57.06	57.04	57.65	60.72	63.09	63.23	61.35	62.31	63.49	63.42	61.78	64.73	65.46	99.88	99.94	100	99.92	99.95	99.96	88.36	84.35	84.29	84.4	85.85
39	Thermostichales-species2	d__Bacteria;p__Cyanobacteriota;c__Cyanobacteriia;o__Thermostichales;f__Thermostichaceae;g__Thermostichus;s__	DG02_2.bins.29	57.19	57.44	57.33	57.46	57.05	57.6	57.44	57.38	57.23	57.04	57.13	57.2	56.73	56.03	56.71	56.29	56.79	56.41	57.06	56.29	56.86	56.45	57.12	57.05	57.57	60.54	63.02	63.17	61.43	62.14	63.44	63.28	61.79	64.53	65.35	99.85	99.92	99.92	100	99.92	99.89	88.31	84.22	84.32	84.41	86.03
40	Thermostichales-species2	d__Bacteria;p__Cyanobacteriota;c__Cyanobacteriia;o__Thermostichales;f__Thermostichaceae;g__Thermostichus;s__	DG02_3.bins.51	57.26	57.57	57.32	57.54	57.19	57.58	57.43	57.36	57.28	57.07	57.24	57.34	56.9	56.21	56.92	56.33	56.93	56.8	57.29	56.42	57	56.44	57.05	57.01	57.66	60.59	63.12	63.27	61.36	62.26	63.54	63.46	61.81	64.71	65.47	99.87	99.93	99.95	99.92	100	99.94	88.35	84.36	84.25	84.37	85.86
41	Thermostichales-species2	d__Bacteria;p__Cyanobacteriota;c__Cyanobacteriia;o__Thermostichales;f__Thermostichaceae;g__Thermostichus;s__	DG02_4.bins.136	57.24	57.66	57.39	57.61	57.17	57.62	57.51	57.43	57.36	57.07	57.41	57.26	57.21	56.55	57.11	56.29	57.13	57.07	57.41	56.66	56.97	56.64	57.26	57.21	57.96	60.86	63.12	63.4	61.14	62.27	63.56	63.55	61.77	64.98	65.69	99.78	99.85	99.96	99.89	99.94	100	88.25	84.22	84.29	84.4	85.88
42	Thermostichales-species3	d__Bacteria;p__Cyanobacteriota;c__Cyanobacteriia;o__Thermostichales;f__Thermostichaceae;g__Thermostichus;s__	DG02_5.bins.236	56.87	57.21	57.06	57.17	57.03	57.5	57.18	57.14	57.13	56.85	57.02	56.95	56.76	56.29	56.89	56.59	57.08	56.7	57.46	56.26	57.13	56.61	57	56.94	57.58	60.27	62.7	62.92	61.21	62.46	63.05	63.04	61.31	64.25	65.79	88.27	88.37	88.36	88.31	88.35	88.25	100	86.8	86.04	86.17	89.53
43	Thermostichales-species4	d__Bacteria;p__Cyanobacteriota;c__Cyanobacteriia;o__Thermostichales;f__Thermostichaceae;g__Thermostichus;s__	BF3.bins.97	56.68	56.86	56.87	56.75	56.67	57.18	56.84	56.69	56.68	56.39	56.46	56.68	56.25	55.82	56.39	55.95	56.57	56.54	56.75	56.17	56.83	56.03	56.61	56.29	57.12	59.98	62.78	63.01	61.07	62.46	63.17	63.19	61.53	64.25	65.34	84.06	84.41	84.35	84.22	84.36	84.22	86.8	100	94.31	94.37	89.07
44	Thermostichales-species5	d__Bacteria;p__Cyanobacteriota;c__Cyanobacteriia;o__Thermostichales;f__Thermostichaceae;g__Thermostichus;s__	DRC.bins.24	57.13	57.59	57.29	57.36	57.28	57.61	57.35	57.29	57.2	56.97	57.1	57.13	57	56.4	56.73	56.36	56.82	56.68	57.33	56.5	56.77	56.36	56.92	56.81	57.54	60.6	63	63.49	61.73	62.82	63.53	63.51	62.07	64.43	65.65	84.27	84.33	84.29	84.32	84.25	84.29	86.04	94.31	100	99.82	88.34
45	Thermostichales-species5	d__Bacteria;p__Cyanobacteriota;c__Cyanobacteriia;o__Thermostichales;f__Thermostichaceae;g__Thermostichus;s__	HHBFW.bins.43	57.04	57.48	57.19	57.25	57.14	57.58	57.25	57.19	57.07	56.83	56.99	57.05	57.02	56.38	56.76	56.46	56.92	56.71	57.39	56.46	56.77	56.3	56.88	56.79	57.47	60.53	63.29	63.31	61.64	62.72	63.49	63.38	62.19	64.66	65.69	84.41	84.49	84.4	84.41	84.37	84.4	86.17	94.37	99.82	100	88.41
46	reference (GCF_021533835.1)	d__Bacteria;p__Cyanobacteriota;c__Cyanobacteriia;o__Thermostichales;f__Thermostichaceae;g__Thermostichus;s__Thermostichus sp021533835	Synechococcus sp. Nb3U1	56.83	57.34	57.04	57.12	56.93	57.38	57.16	57.09	57.12	56.77	56.94	56.96	56.59	56.3	56.71	56.17	56.72	56.54	57.08	56.44	56.75	56.23	56.99	56.83	57.44	60.32	63.05	63.06	61.49	62.65	63.27	63.22	61.93	64.39	65.65	85.88	86	85.85	86.03	85.86	85.88	89.53	89.07	88.34	88.41	100
47	reference (GCF_022848905.1)	d__Bacteria;p__Cyanobacteriota;c__Cyanobacteriia;o__Thermostichales;f__Thermostichaceae;g__Thermostichus;s__Thermostichus vulcanus_A	Thermostichus vulcanus str. 'Rupite'	56.91	57.48	57.15	57.27	57.12	57.44	57.2	57.22	57.18	56.89	57.1	57.06	56.76	56.11	56.69	56.28	56.8	56.63	57.04	56.12	56.63	56.35	56.87	56.99	57.47	60.39	62.93	63.11	61.17	62.57	63.28	63.2	61.6	64.48	65.62	86.21	86.34	86.23	86.31	86.2	86.38	90.86	87.18	86.46	86.57	89.96
48	reference (GCF_000013205.1)	d__Bacteria;p__Cyanobacteriota;c__Cyanobacteriia;o__Thermostichales;f__Thermostichaceae;g__Thermostichus;s__Thermostichus sp000013205	Synechococcus sp. JA-3-3Ab	57.82	58.35	58.07	58.19	58.02	58.36	58.11	58.13	58.08	57.72	57.86	58.06	57.18	56.6	57.34	56.78	57.34	57.19	57.65	56.99	57.36	56.75	57.5	57.65	58.25	60.62	63.44	63.67	61.93	63.07	64.06	63.81	62.26	64.56	65	80.29	80.39	80.23	80.26	80.16	80.3	80.17	80.79	80.94	81.03	80.57
49	reference (GCF_000013225.1)	d__Bacteria;p__Cyanobacteriota;c__Cyanobacteriia;o__Thermostichales;f__Thermostichaceae;g__Thermostichus;s__Thermostichus sp000013225	Synechococcus sp. JA-2-3B'a	57.47	57.98	57.79	57.9	57.71	57.98	57.81	57.79	57.74	57.41	57.6	57.7	57.24	56.75	57.36	56.69	57.41	57.28	57.72	56.86	57.36	56.61	57.39	57.29	57.99	60.63	63.23	63.5	61.85	62.99	63.76	63.69	62.14	64.64	65.11	81.49	81.69	81.49	81.46	81.44	81.6	81.91	82.67	82.85	82.91	82.43
50	reference (GCA_015295985.1)	d__Bacteria;p__Cyanobacteriota;c__Cyanobacteriia;o__Thermostichales;f__Thermostichaceae;g__Thermostichus;s__Thermostichus sp015295985	Synechococcus sp. M44_DOE_062	57.47	57.88	57.72	57.79	57.58	57.84	57.75	57.73	57.6	57.29	57.58	57.71	57.12	56.63	57.17	56.84	57.45	57.25	57.78	56.87	57.17	56.6	57.38	57.17	57.97	60.77	63.33	63.54	61.8	63.13	63.79	63.58	62.21	64.6	65.12	81.63	81.73	81.58	81.52	81.52	81.57	81.92	83.19	83.03	83.14	82.64
[truncated: 4 more columns]

## Sheet: Table S5
Table S5 The 16S rRNA gene sequence identity matrix of the MAGs of Thermostichales and Gloeomargaritales and reference species
				1	2	3	7	8	9	10	12	13	15	19	22	23	24	26	26	28	35	39	44	46	47	48	49
Index	Species cluster	Classification based on GTDB_r214	Genome	GMQP.bins.14	GMQP.bins.25	GXS.bins.116	SRBZ-1.bins.9	GMQP.bins.120	GMQP.bins.44	GMQP.bins.5	Gloeomargarita sp. SKYB120	DG_1_4.bins.134	DG_1_6.bins.138	DG02_4.bins.56	Gloeomargarita lithophora Alchichica-D10	Synechococcus sp. C9	Gloeomargaritales cyanobacterium VI4D9	Synechococcus sp. PCC 7336	Synechococcus sp. PCC 7336	HHBFW.bins.127	Synechococcaceae cyanobacterium SM2_3_2	DG02_2.bins.29	DRC.bins.24	Synechococcus sp. Nb3U1	Thermostichus vulcanus str. 'Rupite'	Synechococcus sp. JA-3-3Ab	Synechococcus sp. JA-2-3B'a
1	Gloeoemargaritales-species1	d__Bacteria;p__Cyanobacteriota;c__Cyanobacteriia;o__Gloeomargaritales;f__Gloeomargaritaceae;g__Gloeomargarita;s__	GMQP.bins.14	100	100	100	99.865	100	100	99.798	97.146	95.485	95.485	95.485	94.415	95.158	95.081	86.792	86.792	88.544	88.35	88.14	87.668	87.273	87.609	88.097	87.954
2	Gloeoemargaritales-species1	d__Bacteria;p__Cyanobacteriota;c__Cyanobacteriia;o__Gloeomargaritales;f__Gloeomargaritaceae;g__Gloeomargarita;s__	GMQP.bins.25	100	100	100	99.865	100	100	99.798	97.146	95.485	95.485	95.485	94.415	95.158	95.081	86.792	86.792	88.544	88.35	88.14	87.668	87.273	87.609	88.097	87.954
3	Gloeoemargaritales-species1	d__Bacteria;p__Cyanobacteriota;c__Cyanobacteriia;o__Gloeomargaritales;f__Gloeomargaritaceae;g__Gloeomargarita;s__	GXS.bins.116	100	100	100	99.865	100	100	99.798	97.146	95.485	95.485	95.485	94.415	95.158	95.081	86.792	86.792	88.544	88.35	88.14	87.668	87.273	87.609	88.097	87.954
7	Gloeoemargaritales-species1	d__Bacteria;p__Cyanobacteriota;c__Cyanobacteriia;o__Gloeomargaritales;f__Gloeomargaritaceae;g__Gloeomargarita;s__	SRBZ-1.bins.9	99.865	99.865	99.865	100	99.865	99.865	99.663	96.908	95.35	95.35	95.35	94.28	95.024	94.946	86.86	86.86	88.612	88.418	88.14	87.668	87.273	87.609	88.097	87.954
8	Gloeoemargaritales-species1	d__Bacteria;p__Cyanobacteriota;c__Cyanobacteriia;o__Gloeomargaritales;f__Gloeomargaritaceae;g__Gloeomargarita;s__	GMQP.bins.120	100	100	100	99.865	100	100	99.798	97.146	95.485	95.485	95.485	94.415	95.158	95.081	86.792	86.792	88.544	88.35	88.14	87.668	87.273	87.609	88.097	87.954
9	Gloeoemargaritales-species1	d__Bacteria;p__Cyanobacteriota;c__Cyanobacteriia;o__Gloeomargaritales;f__Gloeomargaritaceae;g__Gloeomargarita;s__	GMQP.bins.44	100	100	100	99.865	100	100	99.798	97.146	95.485	95.485	95.485	94.415	95.158	95.081	86.792	86.792	88.544	88.35	88.14	87.668	87.273	87.609	88.097	87.954
10	Gloeoemargaritales-species1	d__Bacteria;p__Cyanobacteriota;c__Cyanobacteriia;o__Gloeomargaritales;f__Gloeomargaritaceae;g__Gloeomargarita;s__	GMQP.bins.5	99.798	99.798	99.798	99.663	99.798	99.798	100	96.79	95.283	95.283	95.283	94.213	94.956	94.879	86.725	86.725	88.477	88.148	87.938	87.466	87.071	87.407	87.895	87.752
12	reference (GCA_025062155.1)	d__Bacteria;p__Cyanobacteriota;c__Cyanobacteriia;o__Gloeomargaritales;f__Gloeomargaritaceae;g__Gloeomargarita;s__Gloeomargarita sp025062155	Gloeomargarita sp. SKYB120	97.146	97.146	97.146	96.908	97.146	97.146	96.79	100	92.755	92.755	92.755	91.815	92.308	92.043	85.154	85.154	88.214	87.07	87.886	87.307	86.698	87.767	88.256	87.292
13	Gloeoemargaritales-species2	d__Bacteria;p__Cyanobacteriota;c__Cyanobacteriia;o__Gloeomargaritales;f__Gloeomargaritaceae;g__Gloeomargarita;s__	DG_1_4.bins.134	95.485	95.485	95.485	95.35	95.485	95.485	95.283	92.755	100	100	100	98.443	99.051	98.983	87.737	87.737	88.919	89.499	88.724	88.124	88.124	88.184	87.962	87.693
15	Gloeoemargaritales-species2	d__Bacteria;p__Cyanobacteriota;c__Cyanobacteriia;o__Gloeomargaritales;f__Gloeomargaritaceae;g__Gloeomargarita;s__	DG_1_6.bins.138	95.485	95.485	95.485	95.35	95.485	95.485	95.283	92.755	100	100	100	98.443	99.051	98.983	87.737	87.737	88.919	89.499	88.724	88.124	88.124	88.184	87.962	87.693
19	Gloeoemargaritales-species2	d__Bacteria;p__Cyanobacteriota;c__Cyanobacteriia;o__Gloeomargaritales;f__Gloeomargaritaceae;g__Gloeomargarita;s__	DG02_4.bins.56	95.485	95.485	95.485	95.35	95.485	95.485	95.283	92.755	100	100	100	98.443	99.051	98.983	87.737	87.737	88.919	89.499	88.724	88.124	88.124	88.184	87.962	87.693
22	reference (GCF_001870225.1)	d__Bacteria;p__Cyanobacteriota;c__Cyanobacteriia;o__Gloeomargaritales;f__Gloeomargaritaceae;g__Gloeomargarita;s__Gloeomargarita lithophora	Gloeomargarita lithophora Alchichica-D10	94.415	94.415	94.415	94.28	94.415	94.415	94.213	91.815	98.443	98.443	98.443	100	98.172	98.104	87.83	87.83	88.462	89.114	88.454	87.719	87.576	87.846	87.534	87.45
23	reference (GCF_022984075.1)	d__Bacteria;p__Cyanobacteriota;c__Cyanobacteriia;o__Gloeomargaritales;f__Gloeomargaritaceae;g__Gloeomargarita;s__Gloeomargarita sp022984075	Synechococcus sp. C9	95.158	95.158	95.158	95.024	95.158	95.158	94.956	92.308	99.051	99.051	99.051	98.172	100	99.119	87.534	87.534	88.552	89.438	88.469	87.752	87.736	87.795	87.752	87.618
24	reference (GCA_927797885.1)	d__Bacteria;p__Cyanobacteriota;c__Cyanobacteriia;o__Gloeomargaritales;f__Gloeomargaritaceae;g__Gloeomargarita;s__Gloeomargarita sp927797885	Gloeomargaritales cyanobacterium VI4D9	95.081	95.081	95.081	94.946	95.081	95.081	94.879	92.043	98.983	98.983	98.983	98.104	99.119	100	87.398	87.398	88.446	89.092	88.521	87.922	87.787	87.846	87.492	87.559
26	reference (GCF_000332275.1)	d__Bacteria;p__Cyanobacteriota;c__Cyanobacteriia;o__Thermostichales;f__PCC-7336;g__PCC-7336;s__PCC-7336 sp000332275	Synechococcus sp. PCC 7336	86.792	86.792	86.792	86.86	86.792	86.792	86.725	85.154	87.737	87.737	87.737	87.83	87.534	87.398	100	100	87.932	89.966	88.527	88.195	88.798	88.527	88.168	87.821
26	reference (GCF_000332275.1)	d__Bacteria;p__Cyanobacteriota;c__Cyanobacteriia;o__Thermostichales;f__PCC-7336;g__PCC-7336;s__PCC-7336 sp000332275	Synechococcus sp. PCC 7336	86.792	86.792	86.792	86.86	86.792	86.792	86.725	85.154	87.737	87.737	87.737	87.83	87.534	87.398	100	100	87.932	89.966	88.527	88.195	88.798	88.527	88.168	87.821
28	Thermostichales-species1	d__Bacteria;p__Cyanobacteriota;c__Cyanobacteriia;o__Thermostichales;f__;g__;s__	HHBFW.bins.127	88.544	88.544	88.544	88.612	88.544	88.544	88.477	88.214	88.919	88.919	88.919	88.462	88.552	88.446	87.932	87.932	100	90.047	91.186	91.125	90.379	90.515	89.797	90.399
35	reference (GCA_012031565.1)	d__Bacteria;p__Cyanobacteriota;c__Cyanobacteriia;o__Thermostichales;f__Thermostichaceae;g__JAAUUM01;s__JAAUUM01 sp012031565	Synechococcaceae cyanobacterium SM2_3_2	88.35	88.35	88.35	88.418	88.35	88.35	88.148	87.07	89.499	89.499	89.499	89.114	89.438	89.092	89.966	89.966	90.047	100	90.102	90.244	90.102	89.898	89.392	89.392
39	Thermostichales-species2	d__Bacteria;p__Cyanobacteriota;c__Cyanobacteriia;o__Thermostichales;f__Thermostichaceae;g__Thermostichus;s__	DG02_2.bins.29	88.14	88.14	88.14	88.14	88.14	88.14	87.938	87.886	88.724	88.724	88.724	88.454	88.469	88.521	88.527	88.527	91.186	90.102	100	97.804	97.529	98.078	95.28	96.304
44	Thermostichales-species5	d__Bacteria;p__Cyanobacteriota;c__Cyanobacteriia;o__Thermostichales;f__Thermostichaceae;g__Thermostichus;s__	DRC.bins.24	87.668	87.668	87.668	87.668	87.668	87.668	87.466	87.307	88.124	88.124	88.124	87.719	87.752	87.922	88.195	88.195	91.125	90.244	97.804	100	97.325	96.982	94.391	95.346
46	reference (GCF_021533835.1)	d__Bacteria;p__Cyanobacteriota;c__Cyanobacteriia;o__Thermostichales;f__Thermostichaceae;g__Thermostichus;s__Thermostichus sp021533835	Synechococcus sp. Nb3U1	87.273	87.273	87.273	87.273	87.273	87.273	87.071	86.698	88.124	88.124	88.124	87.576	87.736	87.787	88.798	88.798	90.379	90.102	97.529	97.325	100	98.489	94.395	95.144
47	reference (GCF_022848905.1)	d__Bacteria;p__Cyanobacteriota;c__Cyanobacteriia;o__Thermostichales;f__Thermostichaceae;g__Thermostichus;s__Thermostichus vulcanus_A	Thermostichus vulcanus str. 'Rupite'	87.609	87.609	87.609	87.609	87.609	87.609	87.407	87.767	88.184	88.184	88.184	87.846	87.795	87.846	88.527	88.527	90.515	89.898	98.078	96.982	98.489	100	94.805	95.349
48	reference (GCF_000013205.1)	d__Bacteria;p__Cyanobacteriota;c__Cyanobacteriia;o__Thermostichales;f__Thermostichaceae;g__Thermostichus;s__Thermostichus sp000013205	Synechococcus sp. JA-3-3Ab	88.097	88.097	88.097	88.097	88.097	88.097	87.895	88.256	87.962	87.962	87.962	87.534	87.752	87.492	88.168	88.168	89.797	89.392	95.28	94.391	94.395	94.805	100	96.717
49	reference (GCF_000013225.1)	d__Bacteria;p__Cyanobacteriota;c__Cyanobacteriia;o__Thermostichales;f__Thermostichaceae;g__Thermostichus;s__Thermostichus sp000013225	Synechococcus sp. JA-2-3B'a	87.954	87.954	87.954	87.954	87.954	87.954	87.752	87.292	87.693	87.693	87.693	87.45	87.618	87.559	87.821	87.821	90.399	89.392	96.304	95.346	95.144	95.349	96.717	100

## Sheet: Table S6
Table S6 Distribution of gene involved in thylakoid membrane lipid biosynthesis in MAGs and reference genomes
		Gloeobacter violaceus PCC 7421	Gloeobacter kilaueensis JS1	DRC.bins.46	HHBFW.bins.127	SZTDM-1c.bins.54	SRBZ-1.bins.19	BF3.bins.165	BF4.bins.65	GMQP.bins.62	DG_1_5.bins.95	DG_1_6.bins.120	DG02_1.bins.55	DG02_2.bins.29	DG02_3.bins.51	DG02_4.bins.136	DG02_5.bins.236	BF3.bins.97	DRC.bins.24	HHBFW.bins.43	Synechococcus sp. PCC 7336	Synechococcus sp. JA-2-3B'a(2-13)	Synechococcus sp. JA-3-3Ab	GMQP.bins.14	GMQP.bins.25	GMQP.bins.69	GMQP.bins.120	GMQP.bins.44	GMQP.bins.5	GXS.bins.116	HHBFW.bins.205	SZTDM-1c.bins.89	SRBZ-1.bins.9	DG_1_4.bins.134	DG_1_5.bins.55	DG_1_6.bins.138	DG_2.bins.126	DG02_1.bins.92	DG02_3.bins.56	DG02_4.bins.56	DG02_5.bins.242	HHBFW.bins.162	Gloeomargarita lithophora Alchichica-D10	Gloeomargaritaceae cyanobacterium C42_A2020_066
Thylakoid membrane lipids	Genes	Gloeobacterales		Thermostichales																				Gloeomargaritales
		Reference		species1							species2						species3	species4	species5		Reference			species1										species2								species3	Reference
Monogalactosyldiacylglycerol(MGDG)	mgdA	1	1	1	1	1		1	1	1	1	1	1	1	1	1	1	1	1	1	1	1	1	1	1	1	1	1		1	1	1	1	1	1	1	1	1		1		1	1	1
	mgdE			1	1	1	1	1	1	1	2	1	1	1	1	1	1	1	1	1	1	1	1	1	1	1	1	1	1	1	1	1	1	1	1	1		1	1	1	1		1	1
Digalactosyldiacylglycerol (DGDG)	dgdA	1	1		1	1	1	1	1	1	1	1	1		1	1	1		1	1	1	1	1	1	1	1	1	1	1	1	1	1	1	1		1	1	1	1	1	1	1	1	1
Sulfoquinovosyldiacylglycerol (SQDG)	SQD1			1	1	1	1	1	1	2	1	1	1	1	1	1	1	1	1	1	1	1	1	1	1	1	1	1		1	1	1	1	1		1	1	1	1	1	1	1	1	1
	SQD2			1	1	1	1	1	1		1	1	1	1	1	1	1	1	1	1	1	1	1	1	1	1	1	1	1	1	1	1	1	1	2	1	1	1	1	1	1		1	1
Phosphatidylglycerol (PG)	cdsA	1	1	1	1	1	1	1	1	1	1	1	1	1	1	1	2	1	1	1	1	1	1		1	1	1	1		1	1	1	1		1								1	1
	pgsA	1	1	1	1	1	1	1	1	1	1	1	1	1	1	1	1		1	1	1	1	1	1	1	1	1	1	1	1	1	1	1	1	1	1	1	1	1	1	1	1	1	1

## Sheet: Table S7
Table S7 Metabolic potential of MAGs and reference genomes
					Gloeobacter violaceus PCC 7421	Gloeobacter kilaueensis JS1	DRC.bins.46	HHBFW.bins.127	SZTDM-1c.bins.54	SRBZ-1.bins.19	BF3.bins.165	BF4.bins.65	GMQP.bins.62	DG_1_5.bins.95	DG_1_6.bins.120	DG02_1.bins.55	DG02_2.bins.29	DG02_3.bins.51	DG02_4.bins.136	DG02_5.bins.236	BF3.bins.97	DRC.bins.24	HHBFW.bins.43	Synechococcus sp. PCC 7336	Synechococcus sp. JA-2-3B'a(2-13)	Synechococcus sp. JA-3-3Ab	GMQP.bins.14	GMQP.bins.25	GMQP.bins.69	GMQP.bins.120	GMQP.bins.44	GMQP.bins.5	GXS.bins.116	HHBFW.bins.205	SZTDM-1c.bins.89	SRBZ-1.bins.9	DG_1_4.bins.134	DG_1_5.bins.55	DG_1_6.bins.138	DG_2.bins.126	DG02_1.bins.92	DG02_3.bins.56	DG02_4.bins.56	DG02_5.bins.242	HHBFW.bins.162	Gloeomargarita lithophora Alchichica-D10	Gloeomargaritaceae cyanobacterium C42_A2020_066
					Gloeobacterales		Thermostichales																				Gloeomargaritales
KO	Category	Pathway	gene	gene_production	Reference		species1							species2						species3	species4	species5		Reference			species1										species2								species3	Reference
K00855	CO2 fixiation	CBB	prkB	phosphoribulokinase [EC:2.7.1.19]	3	2	2	2	2	0	1	2	2	1	1	1	1	1	1	2	1	3	2	2	2	1	1	1	1	1	1	0	1	1	1	1	1	1	1	1	1	1	1	1	1	1	1
K01601	CO2 fixiation	CBB	rbcL	ribulose-bisphosphate carboxylase large chain [EC:4.1.1.39]	1	1	2	1	0	1	1	1	1	1	1	1	1	1	0	1	1	1	1	1	1	1	0	1	1	1	1	0	1	1	1	1	1	1	1	0	1	2	1	1	1	1	2
K01602	CO2 fixiation	CBB	rbcS	ribulose-bisphosphate carboxylase small chain [EC:4.1.1.39]	1	1	1	1	1	1	1	1	1	1	1	1	1	1	0	1	1	1	1	1	1	1	1	1	1	1	1	0	1	1	1	1	1	1	1	0	1	1	1	1	1	1	1
K00927	CO2 fixiation	CBB	pgk	phosphoglycerate kinase [EC:2.7.2.3]	1	1	1	1	1	1	1	1	1	1	1	1	0	1	1	2	1	1	1	1	1	1	1	1	1	1	1	1	1	1	1	1	1	0	1	1	1	1	1	0	1	1	1
K00134	CO2 fixiation	CBB	gapA	glyceraldehyde 3-phosphate dehydrogenase [EC:1.2.1.12]	1	1	1	1	1	1	1	0	1	2	2	2	2	2	2	1	2	2	3	1	2	2	1	1	1	1	1	1	1	1	1	1	1	1	1	1	1	0	1	1	1	1	1
K00150	CO2 fixiation	CBB	gap2	glyceraldehyde-3-phosphate dehydrogenase (NAD(P)) [EC:1.2.1.59]	1	1	1	1	1	1	1	1	1	1	1	1	1	1	1	1	1	1	1	1	1	1	1	1	1	1	1	1	1	1	1	1	1	0	1	1	1	1	1	0	1	1	1
K01623	CO2 fixiation	CBB	ALDO	fructose-bisphosphate aldolase, class I [EC:4.1.2.13]	0	1	0	0	0	0	0	0	0	0	0	0	0	0	0	0	0	0	0	0	0	0	0	0	0	0	0	0	0	0	0	0	0	0	0	0	0	0	0	0	0	0	0
K01624	CO2 fixiation	CBB	fbaA	fructose-bisphosphate aldolase, class II [EC:4.1.2.13]	1	1	1	1	1	1	1	1	1	1	1	1	1	1	1	2	2	1	1	1	1	1	1	1	1	1	1	0	1	1	1	1	1	0	1	0	1	1	1	1	0	1	1
K03841	CO2 fixiation	CBB	fbp	fructose-1,6-bisphosphatase I [EC:3.1.3.11]	1	1	1	1	1	1	1	1	1	1	1	1	1	1	1	1	2	1	1	1	1	1	0	0	0	0	0	0	0	0	0	0	0	0	0	1	1	0	0	1	0	1	1
K00615	CO2 fixiation	CBB	tktA	transketolase [EC:2.2.1.1]	1	1	1	1	1	0	1	1	0	1	1	1	1	1	1	1	1	1	1	1	1	1	1	1	1	1	1	1	1	1	1	1	1	1	1	2	1	1	1	0	2	1	1
K11532	CO2 fixiation	CBB	glpX-SEBP	fructose-1,6-bisphosphatase II / sedoheptulose-1,7-bisphosphatase [EC:3.1.3.11 3.1.3.37]	1	1	1	1	1	1	1	1	1	1	1	1	1	1	1	1	1	1	1	1	1	1	1	1	1	1	1	1	1	1	1	1	1	1	1	1	1	1	1	1	1	1	1
K01807	CO2 fixiation	CBB	rpiA	ribose 5-phosphate isomerase A [EC:5.3.1.6]	1	1	1	1	1	1	0	1	0	1	0	1	1	1	1	1	0	1	1	1	1	1	1	1	1	1	1	1	1	1	1	1	1	1	1	1	1	1	1	0	0	1	1
K01808	CO2 fixiation	CBB	rpiB	ribose 5-phosphate isomerase B [EC:5.3.1.6]	1	2	0	0	0	0	0	0	0	0	0	0	0	0	0	0	0	0	0	0	0	0	0	0	0	0	0	0	0	0	0	0	0	0	0	0	0	0	0	0	0	0	0
K03969	PspA/IM30 family	Thylakoid membrane	VIPP1	vesicle-inducing protein in plastids 1	0	0	1	1	1	1	1	1	0	1	1	1	1	1	1	1	1	1	1	1	1	1	0	0	0	1	0	0	1	1	0	0	1	1	1	1	1	1	1	2	1	1	1
K03969	PspA/IM30 family	Phage shock protein	pspA	phage shock protein A	1	1	1	0	1	1	1	1	1	1	1	1	1	1	1	1	1	1	1	1	1	1	0	0	0	0	0	0	0	0	0	0	0	0	0	0	0	0	0	0	0	0	0
K02092	Phycobilisomes	Allophycocyanin (APC)	apcA	allophycocyanin alpha subunit	1	1	1	1	0	0	1	1	0	1	1	1	1	1	1	1	1	1	1	1	1	1	1	1	1	1	1	1	1	1	1	1	1	0	1	1	1	1	1	1	1	1	1
K02093	Phycobilisomes	Allophycocyanin (APC)	apcB	allophycocyanin beta subunit	2	2	1	1	0	0	1	1	0	2	3	2	2	2	2	2	2	2	2	1	1	1	2	2	1	2	2	2	2	2	2	2	2	1	2	2	2	2	3	2	1	2	1
K02094	Phycobilisomes	Allophycocyanin (APC)	apcC	phycobilisome core linker protein	1	1	1	1	0	0	1	1	0	1	1	1	1	1	1	1	1	1	1	1	1	1	1	1	1	1	1	1	1	1	1	1	0	0	1	1	1	1	1	1	1	1	1
K02095	Phycobilisomes	Allophycocyanin (APC)	apcD	allophycocyanin-B	1	1	1	1	1	1	1	1	1	2	2	2	2	2	2	2	2	2	2	1	1	1	2	2	2	2	2	1	2	2	2	2	2	1	2	2	2	1	2	2	1	2	1
K02096	Phycobilisomes	Allophycocyanin (APC)	apcE	phycobilisome core-membrane linker protein	1	1	1	1	0	0	1	1	0	1	1	1	1	1	1	1	1	1	1	1	1	2	1	1	1	1	1	1	2	1	1	1	1	1	1	1	1	0	1	0	0	1	1
K02097	Phycobilisomes	Allophycocyanin (APC)	apcF	phycobilisome core component	0	0	1	1	0	0	1	1	1	1	1	1	1	1	0	1	1	1	1	1	1	1	1	1	1	1	1	1	1	1	1	1	1	0	1	1	1	1	1	1	1	1	1
K02284	Phycobilisomes	Phycocyanin (PC)	cpcA	phycocyanin alpha chain	2	1	2	2	2	2	2	2	2	1	3	2	2	2	2	2	2	2	2	2	2	2	1	1	1	1	1	1	1	1	1	1	1	1	1	1	1	1	1	1	1	1	1
K02285	Phycobilisomes	Phycocyanin (PC)	cpcB	phycocyanin beta chain	2	1	2	2	2	2	2	2	2	1	2	2	2	2	2	2	2	2	2	2	2	2	1	1	1	1	1	1	1	1	1	1	1	1	1	1	1	1	1	1	1	1	1
K02286	Phycobilisomes	Phycocyanin (PC)	cpcC	phycocyanin-associated rod linker protein	2	2	1	1	1	0	1	1	1	1	1	1	1	1	1	1	1	1	1	3	1	1	2	2	2	2	2	2	2	2	2	2	2	2	2	2	2	2	2	2	2	2	2
K02287	Phycobilisomes	Phycocyanin (PC)	cpcD	phycocyanin-associated, rod	2	1	1	1	1	1	1	2	1	1	2	2	2	2	2	2	1	2	2	1	2	2	1	0	1	1	1	1	1	1	1	1	1	1	1	0	1	1	1	0	1	1	1
K02288	Phycobilisomes	Phycocyanin (PC)	cpcE	phycocyanobilin lyase subunit alpha [EC:4.4.1.32]	1	1	2	2	2	2	2	2	2	1	2	2	2	2	2	2	2	2	2	1	2	2	1	0	1	1	1	1	1	1	1	1	1	1	1	0	1	1	1	0	1	1	1
K02289	Phycobilisomes	Phycocyanin (PC)	cpcF	phycocyanobilin lyase subunit beta [EC:4.4.1.32]	1	1	1	1	1	0	1	1	1	0	1	1	1	1	1	1	1	1	1	1	1	1	1	1	1	1	1	1	1	1	1	1	1	1	1	0	1	1	1	1	1	1	1
K02290	Phycobilisomes	Phycocyanin (PC)	cpcG	phycobilisome rod-core linker protein	0	0	1	1	0	0	1	1	1	0	1	1	1	1	1	1	0	1	1	2	1	1	2	2	2	2	2	1	2	2	2	2	2	1	2	2	2	2	2	1	1	2	3
K05376	Phycobilisomes	Phycoerythrin (PE)	cpeA	phycoerythrin alpha chain	1	1	0	0	0	0	0	0	0	0	0	0	0	0	0	0	0	0	0	1	0	0	0	0	0	0	0	0	0	0	0	0	0	0	0	0	0	0	0	0	0	0	0
K05377	Phycobilisomes	Phycoerythrin (PE)	cpeB,	phycoerythrin beta chain	1	1	0	0	0	0	0	0	0	0	0	0	0	0	0	0	0	0	0	1	0	0	0	0	0	0	0	0	0	0	0	0	0	0	0	0	0	0	0	0	0	0	0
K05378	Phycobilisomes	Phycoerythrin (PE)	cpeC	phycoerythrin-associated linker protein	1	1	0	0	0	0	0	0	0	0	0	0	0	0	0	0	0	0	0	1	0	0	0	0	0	0	0	0	0	0	0	0	0	0	0	0	0	0	0	0	0	0	0
K05379	Phycobilisomes	Phycoerythrin (PE)	cpeD	phycoerythrin-associated linker protein	1	1	0	0	0	0	0	0	0	0	0	0	0	0	0	0	0	0	0	1	0	0	0	0	0	0	0	0	0	0	0	0	0	0	0	0	0	0	0	0	0	0	0
K05380	Phycobilisomes	Phycoerythrin (PE)	cpeE	phycoerythrin-associated linker protein	1	1	0	0	0	0	0	0	0	0	0	0	0	0	0	0	0	0	0	1	0	0	0	0	0	0	0	0	0	0	0	0	0	0	0	0	0	0	0	0	0	0	0
K05381	Phycobilisomes	Phycoerythrin (PE)	cpeR	phycoerythrin-associated linker protein	1	1	0	0	0	0	0	0	0	0	0	0	0	0	0	0	0	0	0	1	0	0	0	0	0	0	0	0	0	0	0	0	0	0	0	0	0	0	0	0	0	0	0
K05382	Phycobilisomes	Phycoerythrin (PE)	cpeS	phycoerythrin-associated linker protein	2	2	1	1	1	1	1	1	1	1	1	1	1	1	0	1	1	1	1	2	1	1	0	0	0	0	0	0	0	0	0	0	1	1	1	1	1	1	0	1	0	0	1
K05383	Phycobilisomes	Phycoerythrin (PE)	cpeT	CpeT protein	3	3	2	2	1	0	2	2	1	3	2	3	3	3	3	2	2	3	3	2	3	3	1	1	1	1	1	1	1	1	1	1	1	1	1	1	1	1	1	1	0	1	1
K05384	Phycobilisomes	Phycoerythrin (PE)	cpeU	bilin biosynthesis protein	1	1	0	0	0	0	0	0	0	0	0	0	0	0	0	0	0	0	0	1	0	0	0	0	0	0	0	0	0	0	0	0	0	0	0	0	0	0	0	0	0	0	0
K05385	Phycobilisomes	Phycoerythrin (PE)	cpeY	bilin biosynthesis protein	1	1	0	0	0	0	0	0	0	0	0	0	0	0	0	0	0	0	0	1	0	0	0	0	0	0	0	0	0	0	0	0	0	0	0	0	0	0	0	0	0	0	0
K05386	Phycobilisomes	Phycoerythrin (PE)	cpeZ	bilin biosynthesis protein	1	1	0	0	0	0	0	0	0	0	0	0	0	0	0	0	0	0	0	1	0	0	0	0	0	0	0	0	0	0	0	0	0	0	0	0	0	0	0	0	0	0	0
K02628	Phycobilisomes	Phycoerythrocyanin (PEC)	pecA	phycoerythrocyanin alpha chain	0	0	0	0	0	0	0	0	0	0	0	0	0	0	0	0	0	0	0	0	0	0	0	0	0	0	0	0	0	0	0	0	0	0	0	0	0	0	0	0	0	0	0
K02629	Phycobilisomes	Phycoerythrocyanin (PEC)	pecB	phycoerythrocyanin beta chain	0	0	0	0	0	0	0	0	0	0	0	0	0	0	0	0	0	0	0	0	0	0	0	0	0	0	0	0	0	0	0	0	0	0	0	0	0	0	0	0	0	0	0
K02630	Phycobilisomes	Phycoerythrocyanin (PEC)	pecC	phycoerythrocyanin-associated rod linker protein	0	0	0	0	0	0	0	0	0	0	0	0	0	0	0	0	0	0	0	0	0	0	0	0	0	0	0	0	0	0	0	0	0	0	0	0	0	0	0	0	0	0	0
K02631	Phycobilisomes	Phycoerythrocyanin (PEC)	pecE	phycoerythrocyanin alpha-cysteine-84 phycoviolobilin lyase/isomerase subunit PecE [EC:4.4.1.31]	0	0	0	0	0	0	0	0	0	0	0	0	0	0	0	0	0	0	0	0	0	0	0	0	0	0	0	0	0	0	0	0	0	0	0	0	0	0	0	0	0	0	0
K02632	Phycobilisomes	Phycoerythrocyanin (PEC)	pecF	phycoerythrocyanin alpha-cysteine-84 phycoviolobilin lyase/isomerase subunit PecF [EC:4.4.1.31]	0	0	0	0	0	0	0	0	0	0	0	0	0	0	0	0	0	0	0	0	0	0	0	0	0	0	0	0	0	0	0	0	0	0	0	0	0	0	0	0	0	0	0
K20713	Phycobilisomes	Phycoerythrocyanin (PEC)	rpcG	R-phycocyanin alpha-cysteine-84 phycourobilin lyase/isomerase [EC:4.4.1.33]	0	0	0	0	0	0	0	0	0	0	0	0	0	0	0	0	0	0	0	0	0	0	0	0	0	0	0	0	0	0	0	0	0	0	0	0	0	0	0	0	0	0	0
K02703	Photosynthesis	Photosystem II (PSII)	psbA	photosystem II P680 reaction center D1 protein [EC:1.10.3.9]	5	6	1	1	1	1	1	0	0	2	2	1	1	1	2	2	2	2	3	4	3	4	0	1	1	1	1	0	1	0	1	1	1	1	1	1	1	1	1	1	0	1	2
K02704	Photosynthesis	Photosystem II (PSII)	psbB	photosystem II CP47 chlorophyll apoprotein	1	1	1	1	1	1	1	1	1	1	1	1	1	1	1	1	1	1	1	1	1	1	1	1	1	1	1	1	1	1	1	1	1	1	1	0	1	1	1	1	1	1	1
K02705	Photosynthesis	Photosystem II (PSII)	psbC	photosystem II CP43 chlorophyll apoprotein	1	1	1	1	0	0	1	1	0	1	1	1	1	1	1	1	1	1	1	1	1	1	1	1	1	1	1	1	1	1	1	1	0	1	1	1	0	0	0	1	1	1	1
K02706	Photosynthesis	Photosystem II (PSII)	psbD	photosystem II P680 reaction center D2 protein [EC:1.10.3.9]	1	1	1	1	0	0	1	1	0	0	1	0	0	0	1	1	1	1	2	2	2	2	1	1	1	1	1	1	1	1	1	1	0	1	1	1	0	0	0	1	1	1	1
K02707	Photosynthesis	Photosystem II (PSII)	psbE	photosystem II cytochrome b559 subunit alpha	1	1	1	1	0	0	1	1	0	1	0	1	1	1	1	1	1	1	1	1	1	1	1	1	1	1	1	1	1	1	1	1	1	1	1	1	1	1	1	1	1	1	1
K02708	Photosynthesis	Photosystem II (PSII)	psbF	photosystem II cytochrome b559 subunit beta	1	1	1	1	0	1	1	1	0	1	1	1	1	1	1	1	1	1	1	1	1	1	1	1	1	1	1	1	1	1	1	1	1	1	1	0	1	1	1	1	1	1	1
K02709	Photosynthesis	Photosystem II (PSII)	psbH	photosystem II PsbH protein	1	1	1	1	0	1	1	1	0	1	1	1	1	1	1	1	1	1	1	1	1	1	1	1	0	1	0	1	1	1	1	1	0	1	1	1	1	1	1	1	0	1	1
K02710	Photosynthesis	Photosystem II (PSII)	psbI	photosystem II PsbI protein	1	1	1	1	0	0	1	1	0	1	1	1	2	1	1	0	0	0	0	1	1	1	1	1	1	1	1	1	1	1	1	1	0	0	0	1	1	1	1	1	0	1	1
K02711	Photosynthesis	Photosystem II (PSII)	psbJ	photosystem II PsbJ protein	1	1	1	1	0	1	1	1	0	1	1	1	1	1	1	1	0	1	1	1	1	1	1	1	1	1	1	1	1	1	1	1	1	1	1	1	1	1	1	1	1	1	1
K02712	Photosynthesis	Photosystem II (PSII)	psbK	photosystem II PsbK protein	1	1	1	1	0	1	1	1	0	1	1	1	1	1	1	1	1	1	1	1	1	1	1	1	1	1	0	1	0	1	1	1	0	0	1	1	1	0	0	0	0	1	1
K02713	Photosynthesis	Photosystem II (PSII)	psbL	photosystem II PsbL protein	1	1	1	1	0	1	1	1	0	1	1	1	1	1	1	1	0	1	1	1	1	1	1	1	1	1	1	1	1	1	1	1	1	1	1	0	1	1	1	1	1	1	1
K02714	Photosynthesis	Photosystem II (PSII)	psbM	photosystem II PsbM protein	1	1	1	1	1	0	1	1	1	0	0	0	0	0	0	1	1	1	1	1	1	1	1	1	1	1	1	1	1	1	1	1	0	0	1	1	1	0	1	1	0	1	1
K02716	Photosynthesis	Photosystem II (PSII)	psbO	photosystem II oxygen-evolving enhancer protein 1	1	1	1	1	1	0	1	1	0	1	1	1	1	1	0	1	1	1	1	1	1	1	1	1	1	1	1	1	1	1	1	1	0	1	1	1	1	1	1	0	0	1	1
K08901	Photosynthesis	Photosystem II (PSII)	psbQ	photosystem II oxygen-evolving enhancer protein 3	0	0	0	0	0	0	0	0	0	1	1	1	1	1	1	1	0	0	0	0	0	0	0	0	0	0	0	0	0	0	0	0	0	0	0	0	0	0	0	0	0	0	0
K02717	Photosynthesis	Photosystem II (PSII)	psbP	photosystem II oxygen-evolving enhancer protein 2	1	1	1	1	1	1	1	1	1	1	1	1	1	1	1	1	0	1	1	1	1	1	1	1	1	1	1	1	1	1	0	1	0	0	1	1	1	1	1	1	0	1	1
K02718	Photosynthesis	Photosystem II (PSII)	psbT	photosystem II PsbT protein	1	1	1	1	1	1	1	1	1	1	1	1	1	1	1	1	0	1	1	1	1	1	1	1	1	1	1	1	1	1	1	1	1	1	1	1	1	1	1	1	1	1	1
K02719	Photosynthesis	Photosystem II (PSII)	psbU	photosystem II PsbU protein	0	0	1	1	1	0	1	1	0	1	1	1	1	1	1	1	1	1	1	1	1	1	1	1	1	1	1	1	1	1	1	1	0	0	1	0	1	0	0	0	1	1	1
K02720	Photosynthesis	Photosystem II (PSII)	psbV	photosystem II cytochrome c550	2	2	2	2	2	2	2	2	2	2	2	2	2	2	2	2	2	2	2	2	2	2	2	2	2	2	0	2	2	2	2	2	2	2	2	2	2	2	1	2	2	2	2
K02722	Photosynthesis	Photosystem II (PSII)	psbX	photosystem II PsbX protein	1	0	1	0	1	0	1	1	1	1	1	1	1	1	1	1	0	1	1	1	1	2	1	1	1	1	1	0	1	0	1	1	1	0	1	1	1	0	0	1	1	1	1
K02723	Photosynthesis	Photosystem II (PSII)	psbY	photosystem II PsbY protein	0	0	1	1	1	1	1	1	1	1	1	1	1	1	1	1	1	1	1	1	1	1	1	0	1	1	1	1	1	1	1	1	1	0	0	0	1	1	1	0	1	0	1
K02724	Photosynthesis	Photosystem II (PSII)	psbZ	photosystem II PsbZ protein	0	0	1	1	0	0	1	1	1	1	1	1	1	1	1	1	1	1	1	2	1	1	1	0	1	1	1	1	1	1	1	1	1	1	1	1	1	0	1	1	1	1	0
K08902	Photosynthesis	Photosystem II (PSII)	psb27	photosystem II Psb27 protein	0	0	1	1	0	0	1	1	0	1	1	1	1	1	1	1	1	1	1	1	1	1	1	1	1	1	1	1	1	1	1	1	1	1	1	0	1	1	1	1	1	1	1
K08903	Photosynthesis	Photosystem II (PSII)	psb28	photosystem II 13kDa protein	1	1	1	1	1	0	1	1	0	1	1	1	1	1	1	1	1	1	1	1	1	1	1	1	0	1	1	1	1	1	1	1	1	1	1	1	1	1	1	1	1	1	1
K02634	Photosynthesis	Cytochrome b6/f complex	petA	apocytochrome f	1	1	0	0	0	0	1	0	0	1	1	1	1	1	0	1	1	1	1	1	1	1	1	1	1	1	1	1	1	1	1	1	1	1	1	1	1	0	1	0	1	1	1
K02635	Photosynthesis	Cytochrome b6/f complex	petB	cytochrome b6	1	1	1	0	1	1	1	1	1	1	1	1	1	1	1	1	1	1	1	1	1	1	1	0	1	1	1	1	1	1	1	1	1	1	1	1	1	1	1	1	1	1	1
K02636	Photosynthesis	Cytochrome b6/f complex	petC	cytochrome b6-f complex iron-sulfur subunit [EC:7.1.1.6]	1	2	1	1	0	1	2	1	0	1	1	1	1	1	0	2	2	2	2	2	1	1	1	1	1	1	1	1	1	1	1	1	1	1	1	1	1	0	1	1	1	1	1
K02637	Photosynthesis	Cytochrome b6/f complex	petD	cytochrome b6-f complex subunit 4	2	2	1	0	1	1	1	1	1	1	1	1	1	1	1	1	1	1	1	1	1	1	1	0	1	1	1	1	1	1	1	1	1	1	1	1	1	1	1	1	1	1	1
K02642	Photosynthesis	Cytochrome b6/f complex	petL	cytochrome b6-f complex subunit 6	0	0	0	0	0	0	0	0	0	0	0	0	0	0	0	0	0	0	0	0	0	0	0	0	0	0	0	0	0	0	0	0	0	0	0	0	0	0	0	0	0	0	1
K02643	Photosynthesis	Cytochrome b6/f complex	petM	cytochrome b6-f complex subunit 7	1	1	0	0	0	0	0	0	0	0	1	1	1	0	1	0	1	1	1	0	1	1	1	1	1	1	1	0	1	1	1	1	1	1	1	1	1	1	0	0	0	1	1
K03689	Photosynthesis	Cytochrome b6/f complex	petN	cytochrome b6-f complex subunit 8	0	0	1	1	0	0	1	1	1	0	0	0	0	0	0	0	0	1	1	0	1	1	1	0	1	1	1	1	1	1	1	1	1	1	1	1	1	1	1	1	1	1	1
K02640	Photosynthesis	Cytochrome b6/f complex	petG	cytochrome b6-f complex subunit 5	1	1	0	1	0	1	1	0	0	1	1	1	1	1	1	1	1	1	1	1	1	1	1	1	1	1	1	1	1	1	1	1	1	1	1	1	1	1	1	2	1	1	1
K02638	Photosynthesis	Photosynthetic electron transport	petE	plastocyanin	2	1	1	1	1	1	1	1	1	1	1	1	1	1	1	1	1	1	0	1	1	1	1	0	1	1	1	1	1	1	1	1	1	0	1	0	1	0	1	1	1	0	1
K02639	Photosynthesis	Photosynthetic electron transport	petF	ferredoxin	2	2	3	4	2	2	5	4	2	2	3	3	2	3	3	4	3	3	3	4	4	4	4	2	3	3	3	3	3	3	3	3	3	2	3	3	3	2	3	2	2	4	3
K02641	Photosynthesis	Photosynthetic electron transport	petH	ferredoxin--NADP+ reductase [EC:1.18.1.2]	1	1	1	1	1	0	1	1	1	1	1	1	1	1	1	1	1	1	1	1	1	1	1	1	1	1	1	1	1	1	0	1	1	1	0	0	0	1	0	0	0	1	1
K08906	Photosynthesis	Photosynthetic electron transport	petJ	cytochrome c6	2	0	1	1	0	1	1	1	0	1	1	1	1	1	1	1	1	1	1	2	1	1	1	1	1	1	1	1	1	1	1	1	1	1	1	1	1	1	1	1	1	1	1
K02689	Photosynthesis	Photosystem I (PSI)	psaA	photosystem I P700 chlorophyll a apoprotein A1	1	1	1	1	0	1	1	1	0	0	0	1	1	1	0	0	1	1	1	1	1	1	1	1	1	1	1	0	1	1	1	1	1	0	0	0	1	0	0	1	1	1	1
K02690	Photosynthesis	Photosystem I (PSI)	psaB	photosystem I P700 chlorophyll a apoprotein A2	1	1	0	1	0	1	1	1	0	0	0	2	1	2	0	0	1	1	1	1	1	1	1	1	1	1	1	0	1	1	1	1	0	0	0	0	1	0	0	0	0	0	1
K02691	Photosynthesis	Photosystem I (PSI)	psaC	photosystem I subunit VII	1	1	1	1	1	0	1	1	1	1	1	1	1	1	1	1	1	1	1	1	1	1	1	1	1	1	1	1	1	1	1	1	1	1	1	1	1	1	1	2	1	1	1
K02692	Photosynthesis	Photosystem I (PSI)	psaD	photosystem I subunit II	1	1	1	1	1	1	1	1	1	1	0	1	1	1	1	1	1	1	1	1	1	1	1	1	1	1	1	0	1	1	1	1	0	0	1	0	1	1	1	0	1	1	1
K02693	Photosynthesis	Photosystem I (PSI)	psaE	photosystem I subunit IV	1	1	1	1	1	1	1	1	1	1	0	1	1	1	1	1	1	1	1	1	1	1	1	1	1	1	1	1	1	1	1	1	0	0	0	1	1	1	1	1	1	1	1
K02694	Photosynthesis	Photosystem I (PSI)	psaF	photosystem I subunit III	1	1	1	1	0	1	1	1	0	1	1	1	1	1	1	1	1	1	1	1	1	1	1	1	0	1	1	1	1	1	1	1	1	1	0	1	1	0	0	1	1	1	1
K02696	Photosynthesis	Photosystem I (PSI)	psaI	photosystem I subunit VIII	0	0	0	0	0	0	0	0	0	1	1	1	1	1	1	1	0	1	1	0	1	1	0	1	1	1	0	0	1	1	1	1	1	1	1	1	1	1	0	1	1	0	1
K02697	Photosynthesis	Photosystem I (PSI)	psaJ	photosystem I subunit IX	0	0	1	1	0	1	1	1	0	1	1	1	1	1	1	1	1	1	1	0	1	1	1	1	0	1	1	1	1	1	1	1	1	1	0	1	1	0	0	1	1	1	1
K02698	Photosynthesis	Photosystem I (PSI)	psaK	photosystem I subunit X	0	0	1	1	1	0	1	1	0	1	1	1	1	1	1	1	1	1	1	1	1	1	1	1	1	1	1	1	1	1	1	1	0	1	1	1	1	0	1	0	0	1	2
K02699	Photosynthesis	Photosystem I (PSI)	psaL	photosystem I subunit XI	1	1	1	1	0	1	1	1	0	2	2	2	2	2	2	2	1	2	2	1	2	2	1	1	0	1	1	1	1	1	1	1	1	1	0	1	1	0	0	1	1	1	1
K02700	Photosynthesis	Photosystem I (PSI)	psaM	photosystem I subunit XII	0	1	1	1	1	1	1	1	1	1	1	1	1	1	1	1	0	0	0	0	1	1	1	1	1	1	1	1	1	1	0	1	1	1	1	1	1	0	1	1	0	1	1
K02588	Nitrogen metabolism	Nitrogen fixation	nifH	nitrogenase iron protein NifH	0	0	0	0	0	0	0	0	0	0	0	0	0	0	0	1	0	1	1	0	1	1	0	1	1	1	1	1	1	1	1	1	1	1	0	1	0	0	1	0	0	0	0
K02586	Nitrogen metabolism	Nitrogen fixation	nifD	nitrogenase molybdenum-iron protein alpha chain [EC:1.18.6.1]	0	0	0	0	0	0	0	0	0	0	0	0	0	0	0	1	0	1	1	0	1	1	0	1	1	1	1	1	1	1	1	1	1	1	0	1	0	0	1	0	0	0	0
K02591	Nitrogen metabolism	Nitrogen fixation	nifK	nitrogenase molybdenum-iron protein beta chain [EC:1.18.6.1]	0	0	0	0	0	0	0	0	0	0	0	0	0	0	0	1	0	1	1	0	1	1	0	1	1	1	1	1	1	1	1	1	1	0	0	1	0	0	0	0	0	0	0
K02585	Nitrogen metabolism	Nitrogen fixation	nifB	nitrogen fixation protein NifB	0	0	0	0	0	0	0	0	0	0	0	0	0	0	0	1	0	1	1	0	1	1	1	1	1	1	1	1	1	1	1	1	1	1	0	1	0	1	1	1	0	0	0
K02587	Nitrogen metabolism	Nitrogen fixation	nifE	nitrogenase molybdenum-cofactor synthesis protein NifE	0	0	0	0	0	0	0	0	0	0	0	0	0	0	0	1	1	1	1	0	1	1	0	1	0	1	1	1	1	1	1	1	2	0	0	2	0	0	0	0	0	0	0
K02592	Nitrogen metabolism	Nitrogen fixation	nifN	nitrogenase molybdenum-iron protein NifN	0	0	0	0	0	0	0	0	0	0	0	0	0	0	0	0	1	1	1	0	1	1	0	0	0	1	1	1	2	1	0	1	0	0	0	0	0	0	0	0	0	0	0
K02593	Nitrogen metabolism	Nitrogen fixation	nifT	nitrogen fixation protein NifT	0	0	0	0	0	0	0	0	0	0	0	0	0	0	0	1	0	1	1	0	1	1	0	0	0	0	0	0	0	0	0	0	0	0	0	0	0	0	0	0	0	0	0
K02595	Nitrogen metabolism	Nitrogen fixation	nifW	nitrogenase-stabilizing/protective protein	0	0	0	0	0	0	0	0	0	0	0	0	0	0	0	1	1	1	2	0	1	1	0	0	0	1	0	1	1	1	0	1	1	1	1	1	1	0	1	0	0	0	0
K02596	Nitrogen metabolism	Nitrogen fixation	nifX	nitrogen fixation protein NifX	0	0	0	0	0	0	0	0	0	0	0	0	0	0	0	0	1	1	1	0	1	1	0	0	0	1	0	1	1	1	0	1	1	0	0	1	0	0	0	0	0	0	0
K02597	Nitrogen metabolism	Nitrogen fixation	nifZ	nitrogen fixation protein NifZ	0	0	0	0	0	0	0	0	0	0	0	0	0	0	0	1	0	1	1	0	1	1	1	1	1	1	1	1	1	1	1	1	1	1	1	1	0	1	1	1	0	0	0
K03839	Nitrogen metabolism	Nitrogen fixation	nifF	flavodoxin I	2	0	0	1	0	0	1	0	0	0	0	0	0	0	0	1	1	1	1	0	1	1	1	1	1	1	1	0	1	1	1	1	0	0	0	0	0	0	0	0	0	1	1
K04488	Nitrogen metabolism	Nitrogen fixation	nifU	nitrogen fixation protein NifU and related proteins	1	1	1	1	1	1	1	1	0	1	1	1	1	1	1	1	1	1	1	0	1	1	0	0	0	0	0	0	0	0	0	0	0	0	0	0	0	0	0	0	0	0	1
K13819	Nitrogen metabolism	Nitrogen fixation	nifU-like	NifU-like protein	0	0	0	0	0	0	0	0	0	0	0	0	0	0	0	1	0	1	1	0	1	1	1	1	1	1	1	1	1	1	1	1	1	1	0	1	0	1	1	0	0	0	0
K00367	Nitrogen metabolism	Assimilatory nitrate reduction	narB	ferredoxin-nitrate reductase [EC:1.7.7.2]	1	1	0	0	0	0	0	0	0	0	0	0	0	0	0	1	1	1	1	1	1	3	0	1	1	1	1	1	1	1	1	1	0	0	0	1	0	0	0	0	1	1	1
K00366	Nitrogen metabolism	Assimilatory nitrate reduction	nirA	ferredoxin-nitrite reductase [EC:1.7.7.1]	1	1	1	1	0	0	1	1	0	1	0	1	1	0	1	1	1	1	1	1	1	1	1	0	0	1	1	0	1	1	1	1	0	0	0	1	0	0	0	0	0	1	1
K15576	Nitrogen metabolism	Transport	nrtA	nitrate/nitrite transport system substrate-binding protein	2	1	0	1	0	0	1	1	0	1	0	1	1	0	0	1	2	3	3	1	1	1	0	0	0	1	2	0	2	1	1	1	0	0	0	0	0	0	0	0	0	1	1
K15577	Nitrogen metabolism	Transport	nrtB	nitrate/nitrite transport system permease protein	1	1	0	1	0	0	0	0	0	1	0	0	2	0	1	1	3	3	3	1	1	1	0	0	0	1	1	0	2	1	1	2	0	0	0	0	0	0	0	0	0	1	1
K15578	Nitrogen metabolism	Transport	nrtC	nitrate/nitrite transport system ATP-binding protein	1	1	0	0	0	0	0	0	0	1	0	0	1	0	1	0	2	3	3	1	1	1	0	0	1	1	1	1	2	1	1	1	0	0	0	0	0	0	0	0	0	1	2
K15579	Nitrogen metabolism	Transport	nrtD	nitrate/nitrite transport system ATP-binding protein	0	1	0	0	0	0	0	0	0	0	0	0	0	0	0	0	0	0	0	0	0	1	0	0	1	1	1	1	1	1	1	1	0	0	0	0	0	0	0	0	0	0	1
K03320	Nitrogen metabolism	Transport	amt	ammonium transporter, Amt family	1	2	1	1	0	0	1	1	1	1	1	1	0	1	0	3	3	3	3	1	1	1	0	1	1	1	1	1	1	1	1	1	0	2	2	1	0	1	0	2	1	2	3
K02575	Nitrogen metabolism	Transport	narK	MFS transporter, NNP family, nitrate/nitrite transporter	0	0	0	0	0	0	0	0	0	0	0	0	0	0	0	0	0	0	0	1	0	0	0	0	0	0	0	0	0	0	0	0	0	0	0	0	0	0	0	0	0	0	0
K11959	Nitrogen metabolism	Urea metabolism	urtA	urea transport system substrate-binding protein	0	0	1	1	0	1	1	1	1	1	1	1	1	1	1	2	1	2	2	1	1	1	0	1	0	1	1	0	0	1	0	1	0	0	0	0	0	0	0	0	0	0	0
K11960	Nitrogen metabolism	Urea metabolism	urtB	urea transport system permease protein	0	0	1	1	0	1	1	1	0	1	1	1	1	1	1	1	1	1	1	1	1	1	0	1	0	1	1	0	0	1	0	1	0	0	0	0	0	0	0	0	0	0	0
K11961	Nitrogen metabolism	Urea metabolism	urtC	urea transport system permease protein	0	0	1	1	0	1	1	1	1	1	1	1	1	1	1	1	1	1	1	1	1	1	0	1	0	1	1	0	1	1	1	1	0	0	0	0	0	0	0	0	0	0	0
K11962	Nitrogen metabolism	Urea metabolism	urtD	urea transport system ATP-binding protein	0	0	1	1	1	1	1	1	1	1	1	1	1	1	1	1	1	1	1	1	1	1	1	1	0	1	1	1	1	1	1	1	0	0	0	0	0	0	0	0	0	0	0
K11963	Nitrogen metabolism	Urea metabolism	urtE	urea transport system ATP-binding protein	0	0	1	1	0	0	1	1	0	1	1	1	1	1	1	0	0	1	1	1	1	1	1	1	0	1	1	1	1	1	1	1	0	0	0	0	0	0	0	0	0	0	0
K01428	Nitrogen metabolism	Urea metabolism	ureC	urease subunit alpha	0	0	1	1	1	0	1	1	1	1	1	1	1	1	1	1	1	1	1	1	1	1	0	0	0	1	1	1	0	1	1	1	0	0	0	0	0	0	0	0	0	0	0
K01429	Nitrogen metabolism	Urea metabolism	ureB	urease subunit beta	0	0	1	1	1	1	1	1	1	1	1	1	1	1	1	2	1	1	1	1	1	1	1	0	0	1	1	1	0	1	1	1	0	0	0	0	0	0	0	0	0	0	0
K01430	Nitrogen metabolism	Urea metabolism	ureA	urease subunit gamma	0	0	1	1	1	1	1	1	1	1	1	1	1	1	1	2	1	1	1	1	1	1	1	0	0	1	1	1	1	1	1	1	0	0	0	0	0	0	0	0	0	0	0
K03187	Nitrogen metabolism	Urea metabolism	ureE	urease accessory protein	0	0	1	1	1	1	1	1	1	1	1	1	1	1	1	1	1	1	1	1	1	1	0	1	0	1	1	1	0	1	0	1	0	0	0	0	0	0	0	0	0	0	0
K03188	Nitrogen metabolism	Urea metabolism	ureF	urease accessory protein	0	0	1	1	1	0	1	1	0	1	1	1	1	1	1	1	1	1	1	1	1	1	0	1	0	1	1	1	0	1	0	1	0	0	0	0	0	0	0	0	0	0	0
K03189	Nitrogen metabolism	Urea metabolism	ureG	urease accessory protein	0	0	1	1	0	0	1	1	0	1	1	1	1	1	1	1	1	1	1	1	1	3	0	1	0	1	1	1	0	1	0	1	0	0	0	0	0	0	0	0	0	0	0
K03190	Nitrogen metabolism	Urea metabolism	ureD	urease accessory protein	0	0	1	1	1	1	1	1	1	1	1	1	1	1	1	1	1	1	1	1	1	2	0	0	0	1	1	1	0	1	0	1	0	0	0	0	0	0	0	0	0	0	0
K01457	Nitrogen metabolism	Urea metabolism	atzF	allophanate hydrolase [EC:3.5.1.54]	1	1	0	0	0	0	0	0	0	0	0	0	0	0	0	0	0	0	0	0	0	0	1	2	1	1	1	1	1	1	2	1	0	0	0	0	0	0	0	0	0	2	0
K01941	Nitrogen metabolism	Urea metabolism	UC	urea carboxylase [EC:6.3.4.6]	1	1	0	0	0	0	0	0	0	0	0	0	0	0	0	0	0	0	0	0	0	0	1	1	1	1	1	1	1	1	2	1	0	0	0	0	0	0	0	0	1	1	1
K01455	Nitrogen metabolism	Others	EC:3.5.1.49	formamidase [EC:3.5.1.49]	0	0	0	1	0	0	1	1	0	0	0	0	0	0	0	1	1	1	1	1	0	1	1	1	1	1	1	1	1	1	1	1	0	0	0	0	0	0	0	0	0	0	0
K01915	Nitrogen metabolism	Others	glnA	glutamine synthetase [EC:6.3.1.2]	2	1	0	2	0	0	2	2	0	1	1	1	1	1	1	2	2	2	2	3	2	1	2	2	2	2	2	2	2	2	2	2	2	1	2	2	2	2	2	2	2	1	4
K00261	Nitrogen metabolism	Others	gdhA	glutamate dehydrogenase (NAD(P)+) [EC:1.4.1.3]	0	0	1	1	1	1	1	1	1	1	0	0	0	0	0	0	0	1	1	0	0	0	0	0	0	0	0	0	0	0	0	0	0	0	0	0	0	0	0	0	0	0	0
K00262	Nitrogen metabolism	Others	gdhA	glutamate dehydrogenase (NADP+) [EC:1.4.1.4]	1	1	0	0	0	0	0	0	0	1	1	1	1	1	1	0	1	0	0	2	1	0	0	0	0	0	0	0	0	0	0	0	0	0	0	0	0	0	0	0	0	0	1
K00284	Nitrogen metabolism	Others	gltS	glutamate synthase (ferredoxin) [EC:1.4.7.1]	1	1	1	1	1	1	2	2	1	1	1	1	1	1	1	1	2	1	1	2	1	1	1	2	2	1	1	1	1	1	2	1	0	1	1	1	1	2	2	1	1	1	2
K01501	Nitrogen metabolism	Others	EC:3.5.5.1	nitrilase [EC:3.5.5.1]	0	0	0	0	0	0	0	0	0	0	0	0	0	0	0	0	0	0	0	0	0	0	0	0	0	0	0	0	0	0	0	0	0	0	0	0	0	0	0	0	0	0	0
K01673	Nitrogen metabolism	Others	cynT	carbonic anhydrase [EC:4.2.1.1]	2	1	0	0	0	0	0	0	0	0	0	0	0	0	0	0	0	0	0	2	0	0	0	0	0	0	0	0	0	0	0	0	0	0	0	0	0	0	0	0	0	1	0
K00958	Sulfur metabolism	Assimilatory sulfate reduction	sat	sulfate adenylyltransferase [EC:2.7.7.4]	1	1	1	1	1	1	1	1	1	1	1	1	1	1	1	1	1	1	1	1	1	1	1	1	1	1	1	1	1	1	1	1	1	1	1	0	1	1	1	1	1	1	1
K00860	Sulfur metabolism	Assimilatory sulfate reduction	cysC	adenylylsulfate kinase [EC:2.7.1.25]	1	1	1	1	0	0	1	0	0	1	1	1	0	1	1	1	1	1	1	1	1	1	0	0	0	1	0	0	1	0	0	1	0	0	0	0	0	0	0	0	0	0	1
K00390	Sulfur metabolism	Assimilatory sulfate reduction	cysH	phosphoadenosine phosphosulfate reductase [EC:1.8.4.8 1.8.4.10]	1	1	1	1	1	0	1	1	1	1	1	1	1	1	1	1	0	1	1	2	1	1	1	1	1	1	1	1	1	1	1	1	0	0	1	0	0	0	0	1	0	1	2
K00392	Sulfur metabolism	Assimilatory sulfate reduction	sir	sulfite reductase (ferredoxin) [EC:1.8.7.1]	1	1	1	1	1	0	1	1	1	1	1	1	1	1	1	1	1	1	0	1	1	1	1	1	1	1	1	1	1	1	1	1	0	0	1	1	1	0	0	1	0	1	1
K17218	Sulfur metabolism	Sulfide oxidation	sqr	sulfide:quinone oxidoreductase	0	0	2	1	0	2	1	1	1	0	0	1	1	1	1	2	1	1	1	0	0	1	2	2	2	2	2	2	2	2	2	2	1	0	1	0	1	1	1	1	0	0	0
K01011	Sulfur metabolism	Sulfurtransferase	TST	thiosulfate/3-mercaptopyruvate sulfurtransferase	0	0	1	1	0	1	1	1	0	0	0	0	0	0	0	1	2	2	2	0	1	0	1	1	1	1	1	1	1	1	1	1	1	1	1	1	1	0	1	0	1	1	1
K00387	Sulfur metabolism	sulfite dehydrogenase	SUOX	sulfite oxidase [EC:1.8.3.1]	0	0	0	0	0	0	0	0	0	0	0	0	0	0	0	0	0	0	0	0	0	0	0	0	0	0	0	0	0	0	0	0	0	0	0	0	0	0	0	0	0	0	0
K03321	Sulfur metabolism	Transport	TC.SULP	sulfate permease, SulP family	0	1	2	2	2	0	2	2	0	2	2	2	1	2	1	3	2	2	2	4	2	2	0	1	1	1	1	0	1	1	1	1	1	0	1	1	1	1	1	1	1	1	2
K02045	Sulfur metabolism	Transport	cysA	sulfate transport system ATP-binding protein [EC:3.6.3.25]	1	1	1	1	1	1	1	1	1	1	1	1	1	1	1	0	1	1	1	0	1	1	1	1	1	1	1	1	1	1	1	1	1	1	1	0	1	1	0	1	1	1	1
K02046	Sulfur metabolism	Transport	cysU	sulfate transport system permease protein	1	2	1	1	1	0	1	1	1	1	1	1	1	1	1	1	1	1	1	0	1	1	1	0	1	1	1	1	1	1	1	1	1	1	1	0	1	1	1	0	1	2	1
K02047	Sulfur metabolism	Transport	cysW	sulfate transport system permease protein	1	2	1	1	1	1	1	1	1	1	1	1	1	1	1	1	1	1	1	0	1	1	1	1	1	1	1	1	1	1	1	1	1	0	1	1	1	1	0	1	1	2	1
K02048	Sulfur metabolism	Transport	cysP	sulfate transport system substrate-binding protein	1	4	1	1	1	0	1	1	0	1	1	1	1	1	1	1	1	1	1	0	1	1	1	0	1	1	1	1	1	1	1	1	1	1	1	0	1	1	1	0	1	2	1
PF01925	Sulfur metabolism	Transport	tauE	sulfite and/or thiosulfate exporter	2	5	2	1	0	0	1	1	1	4	4	4	2	4	4	4	2	3	3	2	1	1	2	2	2	2	1	1	2	2	2	2	2	1	2	1	2	0	1	2	1	1	2
K15553	Sulfur metabolism	Transport	ssuA	sulfonate transport system substrate-binding protein	0	2	0	0	0	0	0	0	0	0	0	0	0	0	0	0	0	0	0	0	0	0	0	0	0	0	0	0	0	0	0	0	0	0	0	0	0	0	0	0	0	0	0
K15554	Sulfur metabolism	Transport	ssuC	sulfonate transport system permease protein	0	1	0	0	0	0	0	0	0	0	0	0	0	0	0	0	0	0	0	0	0	0	0	0	0	0	0	0	0	0	0	0	0	0	0	0	0	0	0	0	0	0	0
K15555	Sulfur metabolism	Transport	ssuB	sulfonate transport system ATP-binding protein [EC:3.6.3.-]	0	1	0	0	0	0	0	0	0	0	0	0	0	0	0	0	0	0	0	0	0	0	0	0	0	0	0	0	0	0	0	0	0	0	0	0	0	0	0	0	0	0	0
K01551	Arsenic metabolism	Transport	arsA	arsenite/tail-anchored protein-transporting ATPase [EC:7.3.2.7 7.3.-.-]	2	2	3	3	1	4	3	3	1	3	3	3	3	3	3	3	4	3	3	2	3	3	2	2	2	2	2	2	2	2	2	2	2	1	2	1	2	3	1	2	2	2	2
K03325	Arsenic metabolism	Transport	arsB	arsenite transporter	0	0	3	2	0	0	1	3	1	2	2	2	2	2	2	2	2	2	2	1	2	1	2	1	1	1	1	1	1	1	1	1	1	1	1	1	1	1	1	1	2	1	1
K07240	Arsenic metabolism	Transport	chrA	chromate transporter/arsenite uptake transporter	1	0	3	3	0	3	3	3	0	1	1	1	1	1	0	1	1	1	1	1	1	0	2	2	2	2	2	2	2	2	2	2	3	2	3	1	3	2	2	2	1	1	3
K03892	Arsenic metabolism	Regulator	arsR	ArsR family transcriptional regulator, arsenate/arsenite/antimonite-responsive transcriptional repressor	4	2	0	1	0	0	1	0	0	2	2	3	3	3	2	5	2	2	2	2	2	2	1	1	0	1	2	1	2	2	2	2	1	0	2	2	2	1	2	2	1	1	2
K03741	Arsenic metabolism	Arsenate reductase	arsC	arsenate reductase [EC:1.20.4.1]	1	1	0	0	0	0	0	0	0	0	0	0	0	0	0	0	0	0	0	1	0	0	1	1	1	1	1	1	1	1	1	1	1	1	1	1	1	0	1	1	1	1	1
K08696	CO2 concentrating	Carboxysome	ccmK	carbon dioxide concentrating mechanism protein CcmK	2	2	2	2	0	0	2	2	2	1	2	2	2	2	2	2	0	2	2	2	2	2	3	3	3	3	2	4	3	3	3	3	3	1	3	1	3	3	3	3	3	3	2
K08697	CO2 concentrating	Carboxysome	ccmL	carbon dioxide concentrating mechanism protein CcmL	1	1	1	1	1	0	1	1	1	0	1	1	1	1	1	1	1	1	1	1	1	1	1	1	1	1	1	1	1	1	1	1	1	0	1	0	1	1	1	1	1	1	1
K08698	CO2 concentrating	Carboxysome	ccmM	carbon dioxide concentrating mechanism protein CcmM/Gamma-class carbonic anhydrase	1	1	1	1	1	1	1	1	1	0	1	1	1	1	1	1	1	1	1	1	1	1	1	1	1	1	1	1	1	1	1	1	1	1	1	0	1	2	2	2	1	1	1
K08699	CO2 concentrating	Carboxysome	ccmN	carbon dioxide concentrating mechanism protein CcmN	1	1	1	1	1	1	1	0	1	0	1	1	1	1	1	1	1	1	1	1	1	1	1	1	1	1	1	1	1	1	1	1	1	1	1	0	1	1	1	1	0	1	1
K08700	CO2 concentrating	Carboxysome	ccmO	carbon dioxide concentrating mechanism protein CcmO	1	1	1	1	0	0	1	1	0	0	0	1	1	1	1	1	1	1	1	1	1	1	1	1	1	1	1	1	0	1	1	1	1	1	1	1	1	1	1	0	0	1	1
PF00662	CO2 concentrating	Carboxysome	ndhF3	NAD(P)H dehydrogenase subunit (NdhF3 family) [EC:7.1.1.2]	4	4	3	3	0	0	2	3	2	0	3	3	1	3	2	2	3	3	3	3	3	3	3	2	2	3	3	3	3	3	3	3	3	2	3	3	3	3	3	2	1	3	4
PF01059	CO2 concentrating	Carboxysome	ndhM	NDH-1 complex subunit [EC:7.1.1.2]	0	0	0	0	0	0	0	0	0	1	1	1	0	1	1	1	1	1	1	0	0	0	0	0	0	0	0	0	0	0	0	0	0	0	0	0	0	0	0	0	0	0	0
K01647	Core metabolism	TCA	CS	citrate synthase [EC:2.3.3.1]	1	1	1	1	1	1	1	1	2	1	1	1	1	1	1	1	1	1	1	1	1	1	1	1	1	1	1	1	1	1	1	1	1	1	0	1	1	1	1	1	1	1	1
K01681	Core metabolism	TCA	acnA	aconitate hydratase [EC:4.2.1.3]	1	1	0	0	0	0	0	0	0	0	0	0	0	0	0	0	0	0	0	0	0	0	0	0	0	0	0	0	0	0	0	0	0	0	0	0	0	0	0	0	0	0	0
K01682	Core metabolism	TCA	acnB	aconitate hydratase 2 / 2-methylisocitrate dehydratase [EC:4.2.1.3 4.2.1.99]	0	0	2	1	1	0	1	2	1	1	1	1	1	1	1	2	2	2	1	1	1	1	1	1	0	1	1	1	1	1	1	1	0	1	1	2	1	0	1	2	2	1	1
K00031	Core metabolism	TCA	IDH1	isocitrate dehydrogenase [EC:1.1.1.42]	1	0	0	0	0	0	0	0	0	0	0	0	0	0	0	0	0	0	0	0	0	0	1	1	1	1	1	1	1	1	1	1	0	0	2	2	1	1	1	1	1	1	1
K00030	Core metabolism	TCA	IDH3	isocitrate dehydrogenase (NAD+) [EC:1.1.1.41]	1	1	2	1	2	1	1	1	2	1	1	1	1	1	1	1	1	1	1	1	1	1	0	0	0	0	0	0	0	0	0	0	0	0	0	0	0	0	0	0	0	0	0
K00164	Core metabolism	TCA	sucA	2-oxoglutarate dehydrogenase E1 component [EC:1.2.4.2]	0	0	0	0	0	0	0	0	0	0	0	0	0	0	0	0	0	0	0	0	0	0	0	0	0	0	0	0	0	0	0	0	0	0	0	0	0	0	0	0	0	0	0
K00382	Core metabolism	TCA	DLD	dihydrolipoamide dehydrogenase [EC:1.8.1.4]	1	1	1	1	1	0	2	2	2	1	1	1	1	1	1	1	1	1	1	1	1	1	1	1	1	1	1	1	1	1	1	1	1	1	1	1	0	1	1	1	0	1	2
K00658	Core metabolism	TCA	sucB	2-oxoglutarate dehydrogenase E2 component (dihydrolipoamide succinyltransferase) [EC:2.3.1.61]	0	0	0	0	0	0	0	0	0	0	0	0	0	0	0	0	0	0	0	0	0	0	0	0	0	0	0	0	0	0	0	0	0	0	0	0	0	0	0	0	0	0	0
K01902	Core metabolism	TCA	sucD	succinyl-CoA synthetase alpha subunit [EC:6.2.1.5]	0	0	0	0	0	0	0	0	0	0	0	0	0	0	0	0	0	0	0	0	0	0	0	0	0	0	0	0	0	0	0	0	0	0	0	0	0	0	0	0	0	0	0
K01903	Core metabolism	TCA	sucC	succinyl-CoA synthetase beta subunit [EC:6.2.1.5]	0	0	0	0	0	0	0	0	0	0	0	0	0	0	0	0	0	0	0	0	0	0	0	0	0	0	0	0	0	0	0	0	0	0	0	0	0	0	0	0	0	0	0
K00239	Core metabolism	TCA	sdhA	succinate dehydrogenase / fumarate reductase, flavoprotein subunit [EC:1.3.5.1 1.3.5.4]	1	1	1	0	1	0	1	1	1	1	1	1	1	1	1	1	1	1	1	1	1	1	1	1	1	1	1	1	1	1	2	1	1	0	1	1	0	1	1	2	1	1	1
K00240	Core metabolism	TCA	sdhB	succinate dehydrogenase / fumarate reductase, iron-sulfur subunit [EC:1.3.5.1 1.3.5.4]	1	1	1	1	1	0	1	1	1	1	1	1	1	1	1	1	1	1	1	1	1	0	1	1	0	1	1	1	1	1	0	1	1	0	1	0	1	1	1	1	0	1	1
K00241	Core metabolism	TCA	sdhC	succinate dehydrogenase / fumarate reductase, cytochrome b subunit	1	1	0	0	0	0	0	0	0	0	0	0	0	0	0	0	0	0	0	0	0	0	1	1	1	1	0	1	2	1	1	1	1	0	1	1	0	0	1	1	0	1	1
K00242	Core metabolism	TCA	sdhD	succinate dehydrogenase / fumarate reductase, membrane anchor subunit	0	0	0	0	0	0	0	0	0	0	0	0	0	0	0	0	0	0	0	0	0	0	0	0	0	0	0	0	0	0	0	0	0	0	0	0	0	0	0	0	0	0	0
K01679	Core metabolism	TCA	fumC	fumarate hydratase, class II [EC:4.2.1.2]	1	1	1	1	1	1	1	1	1	1	1	1	1	1	1	1	2	1	1	1	1	1	1	1	1	1	1	0	1	1	1	1	1	1	2	1	2	1	1	1	1	1	1
K00116	Core metabolism	TCA	mqo	malate dehydrogenase (quinone) [EC:1.1.5.4]	0	0	0	0	0	0	0	0	0	0	0	0	0	0	0	0	0	0	0	0	0	0	0	0	0	0	0	0	0	0	0	0	0	0	0	0	0	0	0	0	0	0	0
K00024	Core metabolism	TCA	mdh	malate dehydrogenase [EC:1.1.1.37]	1	0	0	0	0	0	0	0	0	0	0	0	0	0	0	0	0	0	0	1	0	0	0	0	0	0	0	0	0	0	0	0	0	0	0	0	0	0	0	0	0	0	0
K00845	Core metabolism	Glycolysis	glk	glucokinase [EC:2.7.1.2]	2	1	1	1	1	0	1	1	1	1	1	1	1	1	0	1	1	1	1	2	1	1	1	1	1	1	1	1	1	1	1	1	1	0	1	0	1	1	1	1	0	1	1
K00886	Core metabolism	Glycolysis	ppgK	polyphosphate glucokinase [EC:2.7.1.63]	0	1	0	0	0	0	0	0	0	0	0	0	0	0	0	0	0	0	0	0	0	0	0	0	0	0	0	0	0	0	0	0	1	1	1	1	1	1	0	0	1	1	0
K01810	Core metabolism	Glycolysis	pgi	glucose-6-phosphate isomerase [EC:5.3.1.9]	1	1	1	1	1	1	1	1	1	1	1	1	1	1	1	1	2	1	1	1	1	1	1	1	1	1	1	1	1	2	1	1	1	0	1	2	1	0	1	1	1	1	1
K13810	Core metabolism	Glycolysis	tal-pgi	transaldolase / glucose-6-phosphate isomerase [EC:2.2.1.2 5.3.1.9]	0	1	0	0	0	0	0	0	0	0	0	0	0	0	0	0	0	0	0	0	0	0	0	0	0	0	0	0	0	0	0	0	0	0	0	0	0	0	0	0	0	0	0
K00850	Core metabolism	Glycolysis	pfkA	6-phosphofructokinase 1 [EC:2.7.1.11]	0	0	1	1	1	1	1	1	1	1	1	1	1	1	1	1	1	1	1	1	1	1	0	0	0	0	0	0	0	0	0	0	0	0	0	0	0	0	0	0	0	0	1
K01623	Core metabolism	Glycolysis	ALDO	fructose-bisphosphate aldolase, class I [EC:4.1.2.13]	0	1	0	0	0	0	0	0	0	0	0	0	0	0	0	0	0	0	0	0	0	0	0	0	0	0	0	0	0	0	0	0	0	0	0	0	0	0	0	0	0	0	0
K01624	Core metabolism	Glycolysis	fbaA	fructose-bisphosphate aldolase, class II [EC:4.1.2.13]	1	1	1	1	1	1	1	1	1	1	1	1	1	1	1	2	2	1	1	1	1	1	1	1	1	1	1	0	1	1	1	1	1	0	1	0	1	1	1	1	0	1	1
K11645	Core metabolism	Glycolysis	fbaB	fructose-bisphosphate aldolase, class I [EC:4.1.2.13]	1	1	0	0	0	0	0	0	0	0	0	0	0	0	0	1	1	0	0	1	0	0	0	0	0	0	0	0	0	0	0	0	0	0	0	0	0	0	0	0	0	1	0
K01803	Core metabolism	Glycolysis	tpiA	triosephosphate isomerase (TIM) [EC:5.3.1.1]	1	1	1	1	1	1	1	1	1	0	1	1	1	1	1	1	0	1	1	1	1	1	1	1	1	1	1	0	1	1	0	1	1	1	1	1	1	1	1	1	0	1	1
K00134	Core metabolism	Glycolysis	gapA	glyceraldehyde 3-phosphate dehydrogenase [EC:1.2.1.12]	1	1	1	1	1	1	1	0	1	2	2	2	2	2	2	1	2	2	3	1	2	2	1	1	1	1	1	1	1	1	1	1	1	1	1	1	1	0	1	1	1	1	1
K00150	Core metabolism	Glycolysis	gap2	glyceraldehyde-3-phosphate dehydrogenase (NAD(P)) [EC:1.2.1.59]	1	1	1	1	1	1	1	1	1	1	1	1	1	1	1	1	1	1	1	1	1	1	1	1	1	1	1	1	1	1	1	1	1	0	1	1	1	1	1	0	1	1	1
K00927	Core metabolism	Glycolysis	pgk	phosphoglycerate kinase [EC:2.7.2.3]	1	1	1	1	1	1	1	1	1	1	1	1	0	1	1	2	1	1	1	1	1	1	1	1	1	1	1	1	1	1	1	1	1	0	1	1	1	1	1	0	1	1	1
K01834	Core metabolism	Glycolysis	gpmA	2,3-bisphosphoglycerate-dependent phosphoglycerate mutase [EC:5.4.2.11]	3	2	0	0	0	0	0	0	0	0	0	0	0	0	0	0	0	0	0	0	0	0	0	0	0	0	0	0	0	0	0	0	0	0	0	0	0	0	0	0	0	0	0
K15633	Core metabolism	Glycolysis	gpmI	2,3-bisphosphoglycerate-independent phosphoglycerate mutase [EC:5.4.2.12]	1	1	1	1	1	0	1	2	1	1	1	1	1	1	1	1	1	1	1	1	1	1	1	2	0	1	1	1	1	1	1	1	1	0	1	1	1	1	0	1	0	1	1
K15634	Core metabolism	Glycolysis	gpmB	probable phosphoglycerate mutase [EC:5.4.2.12]	1	1	1	1	1	0	1	1	1	1	2	2	2	2	2	1	2	2	2	1	2	1	1	1	1	1	1	1	1	1	1	1	0	0	0	0	1	1	0	1	1	1	1
K01689	Core metabolism	Glycolysis	eno	enolase [EC:4.2.1.11]	1	1	1	1	1	0	2	1	1	1	1	1	2	1	2	1	2	1	1	1	1	1	1	1	1	1	1	2	1	2	1	1	0	0	1	2	1	0	0	0	0	1	1
K00873	Core metabolism	Glycolysis	pyk	pyruvate kinase [EC:2.7.1.40]	3	1	1	1	1	1	1	1	1	2	1	1	1	1	1	1	1	2	2	1	2	2	3	5	2	3	3	3	4	3	5	3	2	2	2	1	2	2	2	2	2	1	1
K01596	Core metabolism	Gluconeogenesis	pckA	phosphoenolpyruvate carboxykinase (GTP) [EC:4.1.1.32]	0	0	0	0	0	0	0	0	0	0	0	0	0	0	0	0	1	0	0	0	0	0	0	0	0	0	0	0	0	0	0	0	0	0	0	0	0	0	0	0	0	0	0
K01610	Core metabolism	Gluconeogenesis	pckA	phosphoenolpyruvate carboxykinase (ATP) [EC:4.1.1.49]	0	0	0	0	0	0	0	0	0	0	0	0	0	0	0	0	0	0	0	1	0	0	0	0	0	0	0	0	0	0	0	0	0	0	0	0	0	0	0	0	0	0	0
K01689	Core metabolism	Gluconeogenesis	eno	enolase [EC:4.2.1.11]	1	1	1	1	1	0	2	1	1	1	1	1	2	1	2	1	2	1	1	1	1	1	1	1	1	1	1	2	1	2	1	1	0	0	1	2	1	0	0	0	0	1	1
K01834	Core metabolism	Gluconeogenesis	gpmA	2,3-bisphosphoglycerate-dependent phosphoglycerate mutase [EC:5.4.2.11]	3	2	0	0	0	0	0	0	0	0	0	0	0	0	0	0	0	0	0	0	0	0	0	0	0	0	0	0	0	0	0	0	0	0	0	0	0	0	0	0	0	0	0
K15633	Core metabolism	Gluconeogenesis	gpmI	2,3-bisphosphoglycerate-independent phosphoglycerate mutase [EC:5.4.2.12]	1	1	1	1	1	0	1	2	1	1	1	1	1	1	1	1	1	1	1	1	1	1	1	2	0	1	1	1	1	1	1	1	1	0	1	1	1	1	0	1	0	1	1
K15634	Core metabolism	Gluconeogenesis	gpmB	probable phosphoglycerate mutase [EC:5.4.2.12]	1	1	1	1	1	0	1	1	1	1	2	2	2	2	2	1	2	2	2	1	2	1	1	1	1	1	1	1	1	1	1	1	0	0	0	0	1	1	0	1	1	1	1
K00927	Core metabolism	Gluconeogenesis	pgk	phosphoglycerate kinase [EC:2.7.2.3]	1	1	1	1	1	1	1	1	1	1	1	1	0	1	1	2	1	1	1	1	1	1	1	1	1	1	1	1	1	1	1	1	1	0	1	1	1	1	1	0	1	1	1
K00134	Core metabolism	Gluconeogenesis	gapA	glyceraldehyde 3-phosphate dehydrogenase [EC:1.2.1.12]	1	1	1	1	1	1	1	0	1	2	2	2	2	2	2	1	2	2	3	1	2	2	1	1	1	1	1	1	1	1	1	1	1	1	1	1	1	0	1	1	1	1	1
K00150	Core metabolism	Gluconeogenesis	gap2	glyceraldehyde-3-phosphate dehydrogenase (NAD(P)) [EC:1.2.1.59]	1	1	1	1	1	1	1	1	1	1	1	1	1	1	1	1	1	1	1	1	1	1	1	1	1	1	1	1	1	1	1	1	1	0	1	1	1	1	1	0	1	1	1
K01803	Core metabolism	Gluconeogenesis	tpiA	triosephosphate isomerase (TIM) [EC:5.3.1.1]	1	1	1	1	1	1	1	1	1	0	1	1	1	1	1	1	0	1	1	1	1	1	1	1	1	1	1	0	1	1	0	1	1	1	1	1	1	1	1	1	0	1	1
K01623	Core metabolism	Gluconeogenesis	ALDO	fructose-bisphosphate aldolase, class I [EC:4.1.2.13]	0	1	0	0	0	0	0	0	0	0	0	0	0	0	0	0	0	0	0	0	0	0	0	0	0	0	0	0	0	0	0	0	0	0	0	0	0	0	0	0	0	0	0
K01624	Core metabolism	Gluconeogenesis	fbaA	fructose-bisphosphate aldolase, class II [EC:4.1.2.13]	1	1	1	1	1	1	1	1	1	1	1	1	1	1	1	2	2	1	1	1	1	1	1	1	1	1	1	0	1	1	1	1	1	0	1	0	1	1	1	1	0	1	1
K11645	Core metabolism	Gluconeogenesis	fbaB	fructose-bisphosphate aldolase, class I [EC:4.1.2.13]	1	1	0	0	0	0	0	0	0	0	0	0	0	0	0	1	1	0	0	1	0	0	0	0	0	0	0	0	0	0	0	0	0	0	0	0	0	0	0	0	0	1	0
K03841	Core metabolism	Gluconeogenesis	FBP, fbp	fructose-1,6-bisphosphatase I [EC:3.1.3.11]	1	1	1	1	1	1	1	1	1	1	1	1	1	1	1	1	2	1	1	1	1	1	0	0	0	0	0	0	0	0	0	0	0	0	0	1	1	0	0	1	0	1	1
K11532	Core metabolism	Gluconeogenesis	glpX-SEBP	fructose-1,6-bisphosphatase II / sedoheptulose-1,7-bisphosphatase [EC:3.1.3.11 3.1.3.37]	1	1	1	1	1	1	1	1	1	1	1	1	1	1	1	1	1	1	1	1	1	1	1	1	1	1	1	1	1	1	1	1	1	1	1	1	1	1	1	1	1	1	1
K00925	Core metabolism	Fermentation-acetate	ackA	acetate kinase	1	1	1	1	1	1	1	1	1	2	1	1	1	1	1	1	1	1	1	1	1	1	1	1	1	1	1	1	1	1	1	1	2	1	1	1	1	0	1	1	0	1	1
K01512	Core metabolism	Fermentation-acetate	acyP	acylphosphatase [EC:3.6.1.7]	1	0	0	0	0	0	0	0	0	1	1	1	0	1	0	1	1	1	1	1	1	0	1	1	0	1	1	0	1	1	1	1	0	0	0	0	0	0	0	0	0	1	1
K01895	Core metabolism	Fermentation-acetate	acs	acetyl-CoA synthetase [EC:6.2.1.1]	1	1	0	0	0	0	0	0	0	1	1	1	1	1	1	2	1	1	1	1	0	0	1	1	1	1	1	1	1	1	1	1	0	1	1	1	1	1	2	2	1	1	1
K00129	Core metabolism	Fermentation-acetaldehyde	E1.2.1.5	aldehyde dehydrogenase (NAD(P)+) [EC:1.2.1.5]	0	0	0	0	0	0	0	0	0	0	0	0	0	0	0	0	0	0	0	0	0	0	0	0	0	0	0	0	0	0	0	0	0	0	0	0	0	0	0	1	0	0	0
K00128	Core metabolism	Fermentation-acetaldehyde	ALDH	aldehyde dehydrogenase (NAD+)	2	2	0	0	0	0	0	0	0	0	0	0	0	0	0	0	0	0	0	3	0	0	0	0	0	0	0	0	0	0	0	0	1	1	1	1	0	0	0	0	0	0	0
K04072	Core metabolism	Fermentation-acetaldehyde	adhE	acetaldehyde dehydrogenase / alcohol dehydrogenase	0	0	3	1	0	0	1	2	0	1	2	2	2	1	0	1	1	2	1	0	1	1	1	1	1	1	1	1	1	1	1	1	0	0	0	0	0	0	0	0	1	0	0
K00002	Core metabolism	Fermentation-ethanol	adh	alcohol dehydrogenase (NADP+) [EC:1.1.1.2]	0	0	0	0	0	0	0	0	0	0	0	0	0	0	0	0	0	0	0	0	0	0	0	0	0	0	0	0	0	0	0	0	0	0	0	0	0	0	0	0	0	0	0
K00001	Core metabolism	Fermentation-ethanol	adh	alcohol dehydrogenase	2	1	1	1	1	1	1	0	1	1	1	1	1	1	1	3	1	1	1	1	1	1	0	0	0	0	0	0	0	0	0	0	0	0	0	0	0	0	0	0	0	0	0
K12957	Core metabolism	Fermentation-ethanol	ahr	alcohol/geraniol dehydrogenase (NADP+) [EC:1.1.1.2 1.1.1.183]	0	0	0	0	0	0	0	0	0	0	0	0	0	0	0	0	0	0	0	1	0	0	1	1	1	1	1	1	1	2	1	1	1	2	0	0	1	1	2	1	1	0	1
K00121	Core metabolism	Fermentation-ethanol	adhC	S-(hydroxymethyl)glutathione dehydrogenase / alcohol dehydrogenase	1	1	0	0	0	0	0	0	0	0	0	0	0	0	0	0	1	0	0	1	0	0	0	0	0	0	0	0	0	0	0	0	0	0	0	0	0	0	0	0	0	0	1
K13953	Core metabolism	Fermentation-ethanol	adhP	alcohol dehydrogenase, propanol-preferring	0	1	0	0	0	0	0	0	0	0	0	0	0	0	0	0	0	0	0	0	0	0	0	0	0	0	0	0	0	0	0	0	0	0	0	0	0	0	0	0	0	0	0
K00016	Core metabolism	Fermentation-lactate	ldh	L-lactate dehydrogenase	1	0	1	1	1	1	1	1	1	1	1	2	1	1	1	1	1	1	1	0	1	1	0	1	1	1	1	0	1	1	1	1	1	1	1	0	1	1	1	1	1	1	0
K03778	Core metabolism	Fermentation-lactate	ldhA	D-lactate dehydrogenase	0	0	0	0	0	0	0	0	0	0	0	0	0	0	0	0	0	0	0	1	0	0	1	1	1	1	1	1	1	1	0	1	1	1	1	1	1	1	1	1	1	1	1
K00656	Core metabolism	Fermentation-formate	pflD	formate C-acetyltransferase [EC:2.3.1.54]	1	1	2	1	1	1	1	1	1	1	1	1	1	1	1	1	0	1	1	0	1	1	1	1	1	1	1	0	1	1	1	1	0	0	0	0	0	0	0	0	2	0	0
K05574	Oxidative phosphorylation	Complex I-NAD(P)H:quinone oxidoreductase	ndhC	NAD(P)H-quinone oxidoreductase subunit 3 [EC:7.1.1.2]	1	1	1	1	0	0	1	1	1	1	1	1	1	1	1	1	1	1	1	1	1	1	1	1	1	1	1	0	1	1	1	1	1	1	1	1	1	1	1	0	1	1	1
K05582	Oxidative phosphorylation	Complex I-NAD(P)H:quinone oxidoreductase	ndhK	NAD(P)H-quinone oxidoreductase subunit K [EC:7.1.1.2]	2	2	1	1	0	0	1	1	0	1	1	1	1	1	1	1	1	1	1	1	1	1	0	1	1	1	1	1	1	1	1	1	1	1	1	1	1	1	1	0	1	1	1
K05581	Oxidative phosphorylation	Complex I-NAD(P)H:quinone oxidoreductase	ndhJ	NAD(P)H-quinone oxidoreductase subunit J [EC:7.1.1.2]	2	2	1	1	0	0	0	1	0	1	1	1	1	1	1	1	1	1	1	1	1	1	0	1	1	1	1	1	1	1	1	1	1	1	1	1	1	1	1	1	1	1	1
K05579	Oxidative phosphorylation	Complex I-NAD(P)H:quinone oxidoreductase	ndhH	NAD(P)H-quinone oxidoreductase subunit H [EC:7.1.1.2]	2	2	1	1	1	1	0	0	1	1	1	1	2	1	1	1	1	1	1	1	1	1	1	0	1	1	1	1	1	1	1	1	1	0	1	1	1	1	0	2	1	1	1
K05572	Oxidative phosphorylation	Complex I-NAD(P)H:quinone oxidoreductase	ndhA	NAD(P)H-quinone oxidoreductase subunit 1 [EC:7.1.1.2]	1	1	1	1	1	0	1	0	1	2	1	1	1	1	1	1	1	1	1	1	1	1	1	1	1	1	1	0	1	1	1	1	1	0	1	1	1	1	0	1	1	1	1
K05580	Oxidative phosphorylation	Complex I-NAD(P)H:quinone oxidoreductase	ndhI	NAD(P)H-quinone oxidoreductase subunit I [EC:7.1.1.2]	1	1	1	1	0	1	1	1	1	1	1	1	1	1	1	1	1	1	1	1	1	1	1	1	1	1	1	1	1	1	1	1	1	1	0	1	1	1	1	0	1	1	1
K05578	Oxidative phosphorylation	Complex I-NAD(P)H:quinone oxidoreductase	ndhG	NAD(P)H-quinone oxidoreductase subunit 6 [EC:7.1.1.2]	1	1	1	1	0	0	1	1	1	2	1	1	1	1	1	1	0	1	1	1	1	1	1	1	1	1	1	1	1	1	1	1	1	1	0	1	1	1	1	0	1	1	1
K05576	Oxidative phosphorylation	Complex I-NAD(P)H:quinone oxidoreductase	ndhE	NAD(P)H-quinone oxidoreductase subunit 4L [EC:7.1.1.2]	1	1	1	1	0	0	2	1	0	1	1	1	1	1	1	1	0	1	1	1	1	1	1	1	1	1	1	1	1	1	1	1	1	0	0	1	1	0	1	1	1	1	1
K05577	Oxidative phosphorylation	Complex I-NAD(P)H:quinone oxidoreductase	ndhF	NAD(P)H-quinone oxidoreductase subunit 5 [EC:7.1.1.2]	4	4	3	3	0	2	2	3	2	1	3	3	1	3	2	4	3	4	3	3	3	3	3	3	3	3	4	4	3	3	3	3	4	2	3	3	3	4	3	2	1	3	4
K05575	Oxidative phosphorylation	Complex I-NAD(P)H:quinone oxidoreductase	ndhD	NAD(P)H-quinone oxidoreductase subunit 4 [EC:7.1.1.2]	4	4	4	5	3	3	3	5	4	5	3	4	3	4	6	4	4	4	5	4	4	4	5	4	5	4	4	5	4	5	5	4	5	3	4	4	4	4	4	3	3	3	5
K05573	Oxidative phosphorylation	Complex I-NAD(P)H:quinone oxidoreductase	ndhB	NAD(P)H-quinone oxidoreductase subunit 2 [EC:7.1.1.2]	1	1	1	1	1	0	1	1	1	1	1	1	1	1	1	1	0	1	2	1	1	1	1	2	1	1	1	1	1	1	1	1	1	1	1	0	1	1	2	2	1	1	1
K05583	Oxidative phosphorylation	Complex I-NAD(P)H:quinone oxidoreductase	ndhL	NAD(P)H-quinone oxidoreductase subunit L [EC:7.1.1.2]	0	0	0	1	0	1	1	1	1	1	1	1	1	1	1	1	0	1	1	1	1	1	1	1	1	1	1	0	1	1	1	1	1	1	1	0	1	1	1	0	1	1	1
K05584	Oxidative phosphorylation	Complex I-NAD(P)H:quinone oxidoreductase	ndhM	NAD(P)H-quinone oxidoreductase subunit M [EC:7.1.1.2]	1	1	1	1	1	0	1	1	1	1	1	1	1	1	1	0	0	1	1	1	1	1	1	1	1	1	1	0	1	1	1	1	1	0	1	1	1	1	1	1	1	1	1
K05585	Oxidative phosphorylation	Complex I-NAD(P)H:quinone oxidoreductase	ndhN	NAD(P)H-quinone oxidoreductase subunit N [EC:7.1.1.2]	1	1	1	1	1	0	1	1	0	1	1	1	1	1	1	1	0	1	1	1	1	1	1	0	1	1	1	1	1	1	1	1	0	0	1	1	1	0	0	0	0	1	1
K00241	Oxidative phosphorylation	Complex II-Succinate dehydrogenase	sdhC	succinate dehydrogenase / fumarate reductase, cytochrome b subunit	1	1	0	0	0	0	0	0	0	0	0	0	0	0	0	0	0	0	0	0	0	0	1	1	1	1	0	1	2	1	1	1	1	0	1	1	0	0	1	1	0	1	1
K00242	Oxidative phosphorylation	Complex II-Succinate dehydrogenase	sdhD	succinate dehydrogenase / fumarate reductase, membrane anchor subunit	0	0	0	0	0	0	0	0	0	0	0	0	0	0	0	0	0	0	0	0	0	0	0	0	0	0	0	0	0	0	0	0	0	0	0	0	0	0	0	0	0	0	0
K00239	Oxidative phosphorylation	Complex II-Succinate dehydrogenase	sdhA	succinate dehydrogenase / fumarate reductase, flavoprotein subunit [EC:1.3.5.1 1.3.5.4]	1	1	1	0	1	0	1	1	1	1	1	1	1	1	1	1	1	1	1	1	1	1	1	1	1	1	1	1	1	1	2	1	1	0	1	1	0	1	1	2	1	1	1
K00240	Oxidative phosphorylation	Complex II-Succinate dehydrogenase	sdhB	succinate dehydrogenase / fumarate reductase, iron-sulfur subunit [EC:1.3.5.1 1.3.5.4]	1	1	1	1	1	0	1	1	1	1	1	1	1	1	1	1	1	1	1	1	1	0	1	1	0	1	1	1	1	1	0	1	1	0	1	0	1	1	1	1	0	1	1
K02635	Oxidative phosphorylation	Complex III-Cytochrome b6-f complex	petB	cytochrome b6	1	1	1	0	1	1	1	1	1	1	1	1	1	1	1	1	1	1	1	1	1	1	1	0	1	1	1	1	1	1	2	1	1	1	1	1	1	1	1	1	1	1	1
K02637	Oxidative phosphorylation	Complex III-Cytochrome b6-f complex	petD	cytochrome b6-f complex subunit 4	2	2	1	0	1	1	1	1	1	1	1	1	1	1	1	1	1	1	1	1	1	1	1	0	1	1	1	1	1	1	1	1	1	1	1	1	1	1	2	1	1	1	1
K02634	Oxidative phosphorylation	Complex III-Cytochrome b6-f complex	petA	apocytochrome f	1	1	0	0	0	0	1	0	0	1	1	1	1	1	0	1	1	1	1	1	1	1	1	1	2	1	1	2	1	1	1	1	1	1	1	1	1	0	1	0	1	1	1
K02636	Oxidative phosphorylation	Complex III-Cytochrome b6-f complex	petC	cytochrome b6-f complex iron-sulfur subunit [EC:7.1.1.6]	1	2	1	1	0	1	2	1	0	1	1	1	1	1	0	2	2	2	2	2	1	1	1	1	1	1	1	1	1	1	1	1	1	1	1	1	1	0	1	1	1	1	1
K02642	Oxidative phosphorylation	Complex III-Cytochrome b6-f complex	petL	cytochrome b6-f complex subunit 6	0	0	0	0	0	0	0	0	0	0	0	0	0	0	0	0	0	0	0	0	0	0	0	0	0	0	0	0	0	0	0	0	0	0	0	0	0	0	0	0	0	0	1
K02643	Oxidative phosphorylation	Complex III-Cytochrome b6-f complex	petM	cytochrome b6-f complex subunit 7	1	1	0	0	0	0	0	0	0	0	1	1	1	0	1	0	1	1	1	0	1	1	1	1	1	1	1	0	1	1	1	1	1	1	1	1	1	1	0	0	0	1	1
K03689	Oxidative phosphorylation	Complex III-Cytochrome b6-f complex	petN	cytochrome b6-f complex subunit 8	0	0	1	1	0	0	1	1	1	0	0	0	0	0	0	0	0	1	1	0	1	1	1	0	1	1	1	1	1	1	1	1	1	1	1	1	1	1	1	1	1	1	1
K02640	Oxidative phosphorylation	Complex III-Cytochrome b6-f complex	petG	cytochrome b6-f complex subunit 5	1	1	0	1	0	1	1	0	0	1	1	1	1	1	1	1	1	1	1	1	1	1	1	1	1	1	1	1	1	1	1	1	1	1	1	1	1	1	1	2	1	1	1
K02259	Oxidative phosphorylation	Complex IV-Cytochrome c oxidase (A family)	COX15	cytochrome c oxidase assembly protein subunit 15	1	1	1	1	1	1	0	1	1	1	1	1	1	1	1	1	1	1	1	1	1	1	1	1	1	1	1	1	1	1	0	1	1	1	1	1	0	1	1	1	1	1	1
K02275	Oxidative phosphorylation	Complex IV-Cytochrome c oxidase (A family)	coxB	cytochrome c oxidase subunit II [EC:1.9.3.1]	2	4	0	1	0	0	1	1	0	1	1	1	1	1	1	1	1	1	1	1	1	1	1	1	1	1	1	1	1	1	1	1	1	1	1	0	1	1	1	1	1	1	1
K02274	Oxidative phosphorylation	Complex IV-Cytochrome c oxidase (A family)	coxA	cytochrome c oxidase subunit I [EC:1.9.3.1]	2	4	1	1	0	0	1	1	0	1	1	1	1	1	1	1	1	1	1	1	1	1	1	1	0	1	1	1	1	1	1	1	1	1	1	0	1	1	1	2	1	1	1
K02276	Oxidative phosphorylation	Complex IV-Cytochrome c oxidase (A family)	coxC	cytochrome c oxidase subunit III [EC:1.9.3.1]	1	2	1	1	0	0	1	1	0	1	1	1	1	1	1	1	1	1	1	1	1	1	0	1	0	1	1	1	1	1	1	1	1	1	1	0	1	0	1	2	1	1	1
K00425	Oxidative phosphorylation	complex IV-Cytochrome bd ubiquinol oxidase	cydA	cytochrome bd ubiquinol oxidase subunit I [EC:7.1.1.7]	1	0	1	1	1	1	1	1	0	1	1	1	1	1	0	1	0	1	1	1	1	1	1	1	1	1	1	0	1	1	1	1	0	0	1	1	1	0	1	1	1	1	1
K00426	Oxidative phosphorylation	complex IV-Cytochrome bd ubiquinol oxidase	cydB	cytochrome bd ubiquinol oxidase subunit II [EC:7.1.1.7]	1	0	1	1	1	1	1	1	1	1	1	1	1	1	0	1	0	1	1	1	1	1	1	1	1	1	1	0	1	1	1	1	1	0	1	1	1	0	1	1	1	1	1
K02111	Oxidative phosphorylation	Complex V-F-type ATPase	ATPF1A	F-type H+/Na+-transporting ATPase subunit alpha [EC:7.1.2.2 7.2.2.1]	1	1	1	1	0	1	1	1	1	1	1	1	1	1	1	1	1	1	1	2	1	1	1	1	1	1	1	1	2	1	1	1	2	1	1	0	1	1	1	1	1	1	1
K02112	Oxidative phosphorylation	Complex V-F-type ATPase	ATPF1B	F-type H+/Na+-transporting ATPase subunit beta [EC:7.1.2.2 7.2.2.1]	1	1	0	0	0	0	1	1	0	1	1	1	1	1	1	1	1	1	1	2	1	1	1	1	1	1	1	1	1	1	1	1	1	1	1	1	1	1	1	1	1	1	1
K02113	Oxidative phosphorylation	Complex V-F-type ATPase	ATPF1D	F-type H+-transporting ATPase subunit delta	1	1	1	1	0	1	1	1	1	1	0	1	1	1	1	1	1	1	1	1	1	1	1	1	1	1	1	1	1	1	1	1	1	1	1	0	1	1	0	0	1	1	1
K02114	Oxidative phosphorylation	Complex V-F-type ATPase	ATPF1E	F-type H+-transporting ATPase subunit epsilon	1	1	1	1	1	0	1	1	0	1	1	1	1	1	1	1	0	1	1	2	1	1	1	0	1	1	1	1	1	1	0	1	1	1	1	1	1	1	0	0	1	1	1
K02115	Oxidative phosphorylation	Complex V-F-type ATPase	ATPF1G	F-type H+-transporting ATPase subunit gamma	1	1	1	1	0	2	1	1	1	1	1	1	1	1	1	1	1	1	1	2	1	1	1	2	1	1	2	1	1	1	1	1	1	1	1	0	1	1	1	1	1	1	1
K02108	Oxidative phosphorylation	Complex V-F-type ATPase	ATPF0A	F-type H+-transporting ATPase subunit a	1	1	1	1	0	0	1	1	1	0	1	2	1	1	1	1	1	1	1	2	1	1	1	1	2	1	1	2	1	1	1	1	1	1	1	0	1	1	1	2	0	1	1
K02109	Oxidative phosphorylation	Complex V-F-type ATPase	ATPF0B	F-type H+-transporting ATPase subunit b	2	2	2	2	0	0	2	2	2	2	0	2	2	2	2	2	2	2	2	3	2	2	2	2	2	2	2	2	2	2	2	2	2	3	2	0	2	2	1	2	1	2	2
K02110	Oxidative phosphorylation	Complex V-F-type ATPase	ATPF0C	F-type H+-transporting ATPase subunit c	1	1	1	1	0	0	1	1	1	0	0	1	0	1	1	1	1	1	1	2	1	1	1	1	1	1	1	1	1	1	1	1	1	1	1	0	1	1	1	1	0	1	1
K02117	Oxidative phosphorylation	Complex V-V/A-type ATPase	ATPVA	V/A-type H+/Na+-transporting ATPase subunit A [EC:7.1.2.2 7.2.2.1]	0	0	0	0	0	0	0	0	0	0	0	0	0	0	0	0	0	0	0	1	0	0	0	0	0	0	0	0	0	0	0	0	0	0	0	0	0	0	0	0	0	0	0
K02118	Oxidative phosphorylation	Complex V-V/A-type ATPase	ATPVB	V/A-type H+/Na+-transporting ATPase subunit B	0	0	0	0	0	0	0	0	0	0	0	0	0	0	0	0	0	0	0	1	0	0	0	0	0	0	0	0	0	0	0	0	0	0	0	0	0	0	0	0	0	0	0
K02120	Oxidative phosphorylation	Complex V-V/A-type ATPase	ATPVD	V/A-type H+/Na+-transporting ATPase subunit D	0	0	0	0	0	0	0	0	0	0	0	0	0	0	0	0	0	0	0	1	0	0	0	0	0	0	0	0	0	0	0	0	0	0	0	0	0	0	0	0	0	0	0
K02121	Oxidative phosphorylation	Complex V-V/A-type ATPase	ATPVE	V/A-type H+/Na+-transporting ATPase subunit E	0	0	0	0	0	0	0	0	0	0	0	0	0	0	0	0	0	0	0	1	0	0	0	0	0	0	0	0	0	0	0	0	0	0	0	0	0	0	0	0	0	0	0
K02123	Oxidative phosphorylation	Complex V-V/A-type ATPase	ATPVI	V/A-type H+/Na+-transporting ATPase subunit I	0	0	0	0	0	0	0	0	0	0	0	0	0	0	0	0	0	0	0	1	0	0	0	0	0	0	0	0	0	0	0	0	0	0	0	0	0	0	0	0	0	0	0
K02124	Oxidative phosphorylation	Complex V-V/A-type ATPase	ATPVK	V/A-type H+/Na+-transporting ATPase subunit K	0	0	0	0	0	0	0	0	0	0	0	0	0	0	0	0	0	0	0	1	0	0	0	0	0	0	0	0	0	0	0	0	0	0	0	0	0	0	0	0	0	0	0
K01995	Amino acid transporters	Branched Amino acid	livG	branched-chain amino acid transport system ATP-binding protein	1	1	1	1	0	0	1	1	0	1	1	1	1	1	0	1	1	1	1	0	1	1	0	0	0	0	0	0	0	0	0	0	0	0	0	0	0	0	0	0	0	0	0
K01996	Amino acid transporters	Branched Amino acid	livF	branched-chain amino acid transport system ATP-binding protein	1	1	1	1	1	0	1	1	1	1	1	1	1	1	0	1	1	1	1	0	1	1	0	0	0	0	0	0	0	0	0	0	0	0	0	0	0	0	0	0	0	0	0
K01997	Amino acid transporters	Branched Amino acid	livH	branched-chain amino acid transport system permease protein	1	1	1	1	0	0	1	1	0	1	1	1	0	1	1	1	1	1	1	0	1	1	0	0	0	0	0	0	0	0	0	0	0	0	0	0	0	0	0	0	0	0	0
K01998	Amino acid transporters	Branched Amino acid	livM	branched-chain amino acid transport system permease protein	1	1	1	1	0	0	1	1	1	1	1	1	1	1	2	1	1	1	1	0	1	1	0	0	0	0	0	0	0	0	0	0	0	0	0	0	0	0	0	0	0	0	0
K01999	Amino acid transporters	Branched Amino acid	livK	branched-chain amino acid transport system substrate-binding protein	1	2	3	2	2	1	2	3	2	2	2	2	2	2	1	2	3	2	2	0	2	4	1	0	0	1	1	1	1	1	1	1	1	1	0	0	1	1	1	1	1	1	1
K09969	Amino acid transporters	General amino acid	aapJ	general L-amino acid transport system substrate-binding protein	0	0	1	1	0	1	1	0	1	1	1	1	1	1	2	1	0	1	1	1	1	1	0	0	0	0	0	0	0	0	0	0	0	0	0	0	0	0	0	0	0	0	0
K09970	Amino acid transporters	General amino acid	aapQ	general L-amino acid transport system permease protein	0	0	1	1	0	1	1	1	1	1	1	1	0	1	2	1	0	1	1	1	1	1	0	0	0	0	0	0	0	0	0	0	0	0	0	0	0	0	0	0	0	0	0
K09971	Amino acid transporters	General amino acid	aapM	general L-amino acid transport system permease protein	0	0	1	1	0	1	1	1	1	0	1	0	0	0	1	1	1	1	1	1	1	1	0	0	0	0	0	0	0	0	0	0	0	0	0	0	0	0	0	0	0	0	0
K09972	Amino acid transporters	General amino acid	aapP	general L-amino acid transport system ATP-binding protein [EC:3.6.3.-]	0	0	1	1	0	1	1	0	1	0	0	0	0	0	0	1	1	1	2	1	1	1	0	0	0	0	0	0	0	0	0	0	0	0	0	0	0	0	0	0	0	0	0
K11954	Amino acid transporters	Neutral amino acid	natB	neutral amino acid transport system substrate-binding protein	0	0	0	0	0	0	0	0	0	0	0	0	0	0	0	0	0	0	0	0	0	0	1	1	1	1	1	1	1	1	1	1	1	1	1	2	1	2	0	1	0	1	1
K11955	Amino acid transporters	Neutral amino acid	natC	neutral amino acid transport system permease protein	0	0	0	0	0	0	0	0	0	0	0	0	0	0	0	0	0	0	0	0	0	0	1	1	1	1	1	0	1	1	1	1	1	0	1	1	1	1	2	1	1	1	1
K11956	Amino acid transporters	Neutral amino acid	natD	neutral amino acid transport system permease protein	0	0	0	0	0	0	0	0	0	0	0	0	0	0	0	0	0	0	0	0	0	0	1	1	1	1	1	1	1	1	1	1	0	1	1	1	2	1	1	0	1	1	1
K11957	Amino acid transporters	Neutral amino acid	natA	neutral amino acid transport system ATP-binding protein	0	0	0	0	0	0	0	0	0	0	0	0	0	0	0	0	0	0	0	0	0	0	0	2	1	1	1	0	1	1	1	1	1	0	1	1	1	1	1	1	2	1	1
K11958	Amino acid transporters	Neutral amino acid	natE	neutral amino acid transport system ATP-binding protein	0	0	0	0	0	0	0	0	0	0	0	0	0	0	0	0	0	0	0	0	0	0	0	0	0	1	1	0	1	1	0	1	0	2	1	1	1	1	0	2	1	1	1
K15580	Amino acid transporters	Oligopeptide	oppA	oligopeptide transport system substrate-binding protein	2	1	0	0	0	0	0	0	0	0	0	0	0	0	0	0	0	0	0	0	0	0	0	0	0	0	0	0	0	0	0	0	0	0	0	0	0	0	0	0	0	0	0
K15581	Amino acid transporters	Oligopeptide	oppB	oligopeptide transport system permease protein	1	1	0	0	0	0	0	0	0	0	0	0	0	0	0	0	0	0	0	0	0	0	0	0	0	0	0	0	0	0	0	0	0	0	0	0	0	0	0	0	0	0	0
K15582	Amino acid transporters	Oligopeptide	oppC	oligopeptide transport system permease protein	1	1	0	0	0	0	0	0	0	0	0	0	0	0	0	0	0	0	0	0	0	0	0	0	0	0	0	0	0	0	0	0	0	0	0	0	0	0	0	0	0	0	0
K15583	Amino acid transporters	Oligopeptide	oppD	oligopeptide transport system ATP-binding protein	1	1	0	0	0	0	0	0	0	1	1	1	1	1	1	0	0	1	1	0	0	0	0	0	0	0	0	0	0	0	0	0	0	0	0	0	0	0	0	0	0	0	0
K05813	Carbohydrate transporters	Glycerol-3-phosphate	ugpB	sn-glycerol 3-phosphate transport system substrate-binding protein	0	0	0	0	0	0	0	0	0	2	2	2	2	2	2	2	3	2	1	0	1	1	0	0	0	0	0	0	0	0	0	0	0	0	0	0	0	0	0	0	0	0	0
K05814	Carbohydrate transporters	Glycerol-3-phosphate	ugpA	sn-glycerol 3-phosphate transport system permease protein	0	0	0	0	0	0	0	0	0	2	2	2	2	2	2	2	2	2	1	0	1	1	0	0	0	0	0	0	0	0	0	0	0	0	0	0	0	0	0	0	0	0	0
K05815	Carbohydrate transporters	Glycerol-3-phosphate	ugpE	sn-glycerol 3-phosphate transport system permease protein	0	0	0	0	0	0	0	0	0	2	2	2	2	2	2	2	3	2	1	0	1	1	0	0	0	0	0	0	0	0	0	0	0	0	0	0	0	0	0	0	0	0	0
K02056	Carbohydrate transporters	Sugar	ABC.SS.A	simple sugar transport system ATP-binding protein [EC:7.5.2.-]	0	0	4	4	4	2	4	4	4	2	2	2	2	2	2	5	4	6	5	0	3	4	0	0	0	0	0	0	0	0	0	0	0	0	0	0	0	0	0	0	0	0	0
K02057	Carbohydrate transporters	Sugar	ABC.SS.P	simple sugar transport system permease protein	1	1	6	8	7	5	8	8	4	2	1	2	1	2	2	11	6	13	10	0	4	2	0	0	0	0	0	0	0	0	0	0	0	0	0	0	0	0	0	0	0	0	0
K02058	Carbohydrate transporters	Sugar	ABC.SS.S	simple sugar transport system substrate-binding protein	0	0	0	1	1	1	1	1	0	0	0	0	0	0	0	1	1	2	2	0	0	0	0	0	0	0	0	0	0	0	0	0	0	0	0	0	0	0	0	0	0	0	0
K02025	Carbohydrate transporters	Sugar	ABC.MS.P	multiple sugar transport system permease protein	1	1	0	0	0	0	0	0	0	0	1	1	1	1	1	0	1	2	2	1	0	0	1	1	1	1	1	0	1	1	1	1	1	1	1	1	1	1	1	1	0	1	2
K02026	Carbohydrate transporters	Sugar	ABC.MS.P1	multiple sugar transport system permease protein	1	1	0	0	0	0	0	0	0	1	1	1	1	1	1	0	1	2	2	1	0	0	2	0	1	1	1	1	1	0	1	1	1	0	1	0	1	1	1	1	0	1	1
K02027	Carbohydrate transporters	Sugar	ABC.MS.S	multiple sugar transport system substrate-binding protein	1	1	0	0	0	0	0	0	0	1	1	1	1	1	1	1	3	2	2	2	0	0	1	0	0	1	1	1	1	1	1	1	0	0	1	1	1	1	0	0	1	1	1
K09694	Carbohydrate transporters	lipooligosaccharide	nodJ	lipooligosaccharide transport system permease protein	1	1	0	1	1	1	1	1	0	1	1	1	1	1	1	1	1	1	1	0	0	0	1	2	1	1	1	2	1	1	1	1	1	1	1	1	1	2	1	1	1	1	0
K09695	Carbohydrate transporters	lipooligosaccharide	nodI	lipooligosaccharide transport system ATP-binding protein	1	1	0	1	1	1	1	1	0	1	1	1	1	1	1	1	1	1	0	0	0	0	1	1	1	1	1	1	1	1	1	1	0	0	1	1	1	1	1	0	1	1	0
K10232	Carbohydrate transporters	alpha-glucoside	aglE	alpha-glucoside transport system substrate-binding protein	0	0	0	0	0	0	0	0	0	1	1	1	1	1	1	0	2	1	1	2	0	0	0	0	0	0	0	0	0	0	0	0	0	0	0	0	0	0	0	0	0	0	0
K10233	Carbohydrate transporters	alpha-glucoside	aglF	alpha-glucoside transport system permease protein	0	0	0	0	0	0	0	0	0	0	1	1	1	1	1	0	1	1	1	1	0	0	0	0	0	0	0	0	0	0	0	0	0	0	0	0	0	0	0	0	0	0	0
K10234	Carbohydrate transporters	alpha-glucoside	aglG	alpha-glucoside transport system permease protein	0	0	0	0	0	0	0	0	0	1	1	1	1	1	0	0	2	1	1	1	0	0	0	0	0	0	0	0	0	0	0	0	0	0	0	0	0	0	0	0	0	0	0
K16092	Carbohydrate transporters	vitamin B12	btuB	vitamin B12 transporter	1	1	1	1	2	1	2	1	1	1	1	1	1	1	1	1	0	1	1	0	1	1	0	0	0	0	0	0	0	0	0	0	0	0	0	0	0	0	0	0	0	0	0
K02006	Ion transporters	cobald/nickel	cbiO	cobalt/nickel transport system ATP-binding protein	1	1	3	3	1	2	4	3	2	3	3	3	3	3	3	3	2	3	3	2	3	3	3	2	3	3	3	3	3	3	3	3	1	2	3	3	3	1	2	2	2	2	2
K02007	Ion transporters	cobald/nickel	cbiM	cobalt/nickel transport system permease protein	1	1	1	1	0	1	1	1	0	1	1	1	1	1	1	1	2	1	1	0	1	1	1	0	1	1	1	1	1	1	1	1	1	1	1	1	2	0	1	1	1	0	0
K02008	Ion transporters	cobald/nickel	cbiQ	cobalt/nickel transport system permease protein	1	1	1	2	0	1	1	2	1	2	2	2	2	2	2	2	2	2	2	1	2	2	2	1	2	2	2	2	2	2	2	2	1	3	2	1	3	1	1	2	3	1	1
K02009	Ion transporters	cobald/nickel	cbiN	cobalt/nickel transport protein	1	1	0	0	0	0	0	0	0	0	0	0	0	0	0	0	0	0	0	0	0	0	1	0	1	1	1	1	1	1	1	1	1	1	1	1	1	0	1	1	1	0	0
K02010	Ion transporters	Fe(III)	afuC	iron(III) transport system ATP-binding protein [EC:3.6.3.30]	1	0	1	1	1	1	1	1	1	3	3	3	3	3	3	3	2	2	2	1	1	1	1	1	1	1	1	1	1	1	1	1	0	0	0	1	1	1	1	0	1	1	1
K02011	Ion transporters	Fe(III)	afuB	iron(III) transport system permease protein	1	0	1	1	1	0	1	1	1	3	3	3	3	3	2	5	2	3	3	1	1	2	1	2	1	1	1	1	1	1	1	1	1	1	1	1	1	2	1	1	1	1	1
K02012	Ion transporters	Fe(III)	afuA	iron(III) transport system substrate-binding protein	1	0	1	2	0	0	1	1	1	3	3	3	3	3	2	5	2	3	3	1	1	2	1	0	1	1	1	1	1	1	1	1	1	1	1	1	1	1	1	1	2	1	1
K04758	Ion transporters	Fe(II)	feoA	ferrous iron transport protein A	0	0	0	0	0	0	0	0	0	0	0	0	0	0	0	0	0	0	0	0	1	0	1	1	1	1	1	0	1	1	1	1	0	0	0	0	0	0	0	0	1	0	0
K04759	Ion transporters	Fe(II)	feoB	ferrous iron transport protein B	0	0	0	0	0	0	0	0	0	0	0	0	0	0	0	0	0	0	0	0	0	0	1	1	1	1	1	1	1	1	1	1	0	0	0	0	0	0	0	0	2	0	0
K11601	Ion transporters	Mn	mntC	manganese transport system substrate-binding protein	0	0	0	0	0	0	0	0	0	0	0	0	0	0	0	0	0	0	0	0	0	0	1	1	2	1	1	0	1	1	1	1	1	0	1	0	0	0	0	0	1	1	0
K11602	Ion transporters	Mn	mntB	manganese transport system permease protein	0	0	0	0	0	0	0	0	0	0	0	0	0	0	0	0	0	0	0	0	0	0	1	1	1	1	1	1	1	1	1	1	1	1	1	0	1	0	1	1	1	1	0
K11603	Ion transporters	Mn	mntA	manganese transport system ATP-binding protein [EC:7.2.2.5]	0	0	0	0	0	0	0	0	0	0	0	0	0	0	0	0	0	0	0	0	0	0	1	1	1	1	1	1	1	1	1	1	1	0	1	0	1	0	0	1	1	1	0
K02017	Ion transporters	molybdate	modC	molybdate transport system ATP-binding protein [EC:3.6.3.29]	1	1	0	0	0	0	0	0	0	0	0	0	0	0	0	0	0	0	0	0	0	0	0	0	0	0	0	0	0	0	0	0	0	0	0	0	0	0	0	0	0	0	0
K02018	Ion transporters	molybdate	modB	molybdate transport system permease protein	1	1	0	0	1	0	0	0	0	0	0	0	0	0	0	1	3	1	1	1	1	1	2	2	2	2	2	2	2	2	2	2	0	0	0	0	0	0	0	0	0	0	1
K02020	Ion transporters	molybdate	modA	molybdate transport system substrate-binding protein	1	2	0	0	0	0	0	0	0	0	0	0	0	0	0	1	1	1	1	1	1	1	1	1	1	1	0	1	1	1	1	1	0	0	0	0	0	0	0	0	0	0	1
K02036	Ion transporters	phosphate/Arsenate	pstB	phosphate transport system ATP-binding protein [EC:3.6.3.27]	2	1	3	3	2	1	3	3	4	2	2	2	2	2	2	3	2	3	3	1	2	2	3	2	3	2	2	2	2	2	2	2	2	2	3	2	2	1	2	1	2	2	1
K02037	Ion transporters	phosphate/Arsenate	pstC	phosphate transport system permease protein	2	1	2	2	0	0	2	1	1	2	3	2	2	2	3	2	1	2	2	1	2	2	2	3	3	3	3	2	3	3	3	3	2	1	3	2	2	0	1	1	3	3	2
K02038	Ion transporters	phosphate/Arsenate	pstA	phosphate transport system permease protein	2	1	2	2	0	0	2	1	1	2	2	2	2	2	2	2	1	2	2	1	2	2	3	3	2	3	2	3	3	3	3	3	3	1	4	3	3	1	2	1	3	3	2
K02040	Ion transporters	phosphate/Arsenate	pstS	phosphate transport system substrate-binding protein	10	12	3	3	0	0	3	3	1	4	4	4	4	4	3	4	5	5	5	2	4	4	6	6	6	6	6	5	6	5	7	6	3	2	4	5	3	2	4	4	3	6	4

## Sheet: Table S8
Table S8 Gene expression of representative Thermostichales and Gloeomargaritales MAGs in four hot spring metatranscriptomes
				Gene annotation							RPKM
Gene_Name	Gene_Length	MAGs	Taxon	KO	KEGG_description	PFAM	PFAM_description	COG	COG_description	NR_description	202207_JZ-3	202207_QQ	202302_JZ-3	202308_JZ-3
NODE_10_length_430085_cov_1.761286_1	285	SRBZ-1.bins.9	Gloeomargaritales-species1_10							mechanosensitive ion channel family protein [Gloeomargarita lithophora]	0	0	481.346	0
NODE_10_length_430085_cov_1.761286_10	1128	SRBZ-1.bins.9	Gloeomargaritales-species1_10	K11522	pixG; two-component system, chemotaxis family, response regulator PixG	PF00072	Response regulator receiver domain	COG0784	PatA subfamily protein	response regulator [Gloeomargarita lithophora]	0	0	121.617	799.986
NODE_10_length_430085_cov_1.761286_100	405	SRBZ-1.bins.9	Gloeomargaritales-species1_10			PF10184	Uncharacterized conserved protein (DUF2358)	NOG13822	hypothetical protein	DUF2358 domain-containing protein [Gloeomargarita lithophora]	0	0	0	586.345
NODE_10_length_430085_cov_1.761286_101	333	SRBZ-1.bins.9	Gloeomargaritales-species1_10	K03671	trxA; thioredoxin 1	PF00085	Thioredoxin	COG0526	thioredoxin	thioredoxin [Gloeomargarita lithophora]	0	0	0	736.892
NODE_10_length_430085_cov_1.761286_102	1179	SRBZ-1.bins.9	Gloeomargaritales-species1_10			PF00155	Aminotransferase class I and II	COG0436	aminotransferase class I and II	LL-diaminopimelate aminotransferase [Gloeomargarita lithophora]	0	0	116.356	389.404
NODE_10_length_430085_cov_1.761286_103	264	SRBZ-1.bins.9	Gloeomargaritales-species1_10			PF05685	Putative restriction endonuclease	NOG278720	hypothetical protein	hypothetical protein DMF76_02680 [Acidobacteria bacterium]	0	0	259.817	119.934
NODE_10_length_430085_cov_1.761286_104	963	SRBZ-1.bins.9	Gloeomargaritales-species1_10	K03517	nadA; quinolinate synthase [EC:2.5.1.72]	PF02445	Quinolinate synthetase A protein	COG0379	quinolinate synthetase; Catalyzes the condensation of iminoaspartate with dihydroxyacetone p [...]	quinolinate synthase NadA [Gloeomargarita lithophora]	0	0	0	139.736
NODE_10_length_430085_cov_1.761286_105	717	SRBZ-1.bins.9	Gloeomargaritales-species1_10	K02303	cobA; uroporphyrin-III C-methyltransferase [EC:2.1.1.107]	PF00590	Tetrapyrrole (Corrin/Porphyrin) Methylases	COG0007	uroporphyrin-III C-methyltransferase	uroporphyrinogen-III C-methyltransferase [Gloeomargarita lithophora]	0	0	0	132.48
NODE_10_length_430085_cov_1.761286_106	1227	SRBZ-1.bins.9	Gloeomargaritales-species1_10	K07192	FLOT; flotillin	PF01145	SPFH domain / Band 7 family	COG2268	Band 7 protein	flotillin family protein [Gloeomargarita lithophora]	0	0	0	206.439
NODE_10_length_430085_cov_1.761286_107	1185	SRBZ-1.bins.9	Gloeomargaritales-species1_10	K00652	bioF; 8-amino-7-oxononanoate synthase [EC:2.3.1.47]	PF00155	Aminotransferase class I and II	COG0156	8-amino-7-oxononanoate synthase; Catalyzes the decarboxylative condensation of pimeloyl- CoA [...]	8-amino-7-oxononanoate synthase [Gloeomargarita lithophora Alchichica-D10]	71.4004	0	0	80.1585
NODE_10_length_430085_cov_1.761286_108	1077	SRBZ-1.bins.9	Gloeomargaritales-species1_10	K02188	cbiD; cobalt-precorrin-5B (C1)-methyltransferase [EC:2.1.1.195]	PF01888	CbiD	COG1903	cobalt-precorrin-6A synthase	cobalt-precorrin-5B (C(1))-methyltransferase [Gloeomargarita lithophora]	0	0	0	36.7486
NODE_10_length_430085_cov_1.761286_109	480	SRBZ-1.bins.9	Gloeomargaritales-species1_10			PF00571	CBS domain	COG0517	hypothetical protein	CBS domain-containing protein [Gloeomargarita lithophora]	0	0	0	247.364
NODE_10_length_430085_cov_1.761286_11	321	SRBZ-1.bins.9	Gloeomargaritales-species1_10					COG3937	hypothetical protein	phasin family protein [Gloeomargarita lithophora]	0	0	0	419.209
NODE_10_length_430085_cov_1.761286_110	1830	SRBZ-1.bins.9	Gloeomargaritales-species1_10	K00820	glmS, GFPT; glutamine---fructose-6-phosphate transaminase (isomerizing) [EC:2.6.1.16]	PF13522	Glutamine amidotransferase domain	COG0449	glucosamine--fructose-6-phosphate aminotransferase	glutamine--fructose-6-phosphate transaminase (isomerizing) [Gloeomargarita lithophora]	0	0	224.891	125.439
NODE_10_length_430085_cov_1.761286_111	1026	SRBZ-1.bins.9	Gloeomargaritales-species1_10	K02536	lpxD; UDP-3-O-[3-hydroxymyristoyl] glucosamine N-acyltransferase [EC:2.3.1.191]	PF04613	UDP-3-O-[3-hydroxymyristoyl] glucosamine N-acyltransferase, LpxD	COG1044	UDP-3-O-[3-hydroxymyristoyl] glucosamine N-acyltransferase	UDP-3-O-(3-hydroxymyristoyl)glucosamine N-acyltransferase [Gloeomargarita lithophora]	0	0	0	84.8657
NODE_10_length_430085_cov_1.761286_112	1767	SRBZ-1.bins.9	Gloeomargaritales-species1_10			PF13355	ARC6-like, IMS domain	NOG26309	cell division protein Ftn2	heat shock protein DnaJ-like protein [Gloeomargarita lithophora Alchichica-D10]	95.7663	0	0	26.8783
NODE_10_length_430085_cov_1.761286_113	180	SRBZ-1.bins.9	Gloeomargaritales-species1_10			PF14105	Domain of unknown function (DUF4278)			DUF4278 domain-containing protein [Gloeomargarita lithophora]	0	0	0	263.855
NODE_10_length_430085_cov_1.761286_114	747	SRBZ-1.bins.9	Gloeomargaritales-species1_10	K09797	K09797; uncharacterized protein	PF04402	Protein of unknown function (DUF541)	COG2859	hypothetical protein	SIMPL domain-containing protein [Gloeomargarita lithophora]	0	0	0	42.3864
NODE_10_length_430085_cov_1.761286_115	756	SRBZ-1.bins.9	Gloeomargaritales-species1_10			PF01940	Integral membrane protein DUF92	COG1836	hypothetical protein	TIGR00297 family protein [Gloeomargarita lithophora]	0	0	0	94.2339
NODE_10_length_430085_cov_1.761286_116	579	SRBZ-1.bins.9	Gloeomargaritales-species1_10	K00561	ermC, ermA; 23S rRNA (adenine-N6)-dimethyltransferase [EC:2.1.1.184]	PF08241	Methyltransferase domain	COG0500	hypothetical protein	class I SAM-dependent methyltransferase [Aquifex aeolicus]	0	0	0	27.3425
NODE_10_length_430085_cov_1.761286_117	1383	SRBZ-1.bins.9	Gloeomargaritales-species1_10	K00135	gabD; succinate-semialdehyde dehydrogenase / glutarate-semialdehyde dehydrogenase [EC:1.2.1.16 1.2.1.79 1.2.1.20]	PF00171	Aldehyde dehydrogenase family	COG1012	succinate-semialdehyde dehydrogenase	NAD-dependent succinate-semialdehyde dehydrogenase [Gloeomargarita lithophora]	0	0	0	51.5118
NODE_10_length_430085_cov_1.761286_118	180	SRBZ-1.bins.9	Gloeomargaritales-species1_10					NOG131003	hypothetical protein	hypothetical protein [Gloeomargarita lithophora]	1410.16	0	6097.05	2990.36
NODE_10_length_430085_cov_1.761286_119	783	SRBZ-1.bins.9	Gloeomargaritales-species1_10	K03090	sigB; RNA polymerase sigma-B factor	PF04542	Sigma-70 region 2	COG1191	RNA polymerase sigma factor SigF; Sigma factors are initiation factors that promote the atta [...]	sigma-70 family RNA polymerase sigma factor [Gloeomargarita lithophora]	432.233	0	613.209	616.673
NODE_10_length_430085_cov_1.761286_12	468	SRBZ-1.bins.9	Gloeomargaritales-species1_10			PF03734	L,D-transpeptidase catalytic domain	COG1376	ErfK/YbiS/YcfS/YnhG family protein	L,D-transpeptidase [Gloeomargarita lithophora]	542.369	0	0	219.879
NODE_10_length_430085_cov_1.761286_120	855	SRBZ-1.bins.9	Gloeomargaritales-species1_10	K02716	psbO; photosystem II oxygen-evolving enhancer protein 1	PF01716	Manganese-stabilising protein / photosystem II polypeptide	NOG05777	photosystem II manganese-stabilizing protein PsbO	Photosystem II manganese-stabilizing polypeptide [Gloeomargarita lithophora]	593.751	0	641.795	1490.55
NODE_10_length_430085_cov_1.761286_121	771	SRBZ-1.bins.9	Gloeomargaritales-species1_10			PF13365	Trypsin-like peptidase domain	COG0265	trypsin-like serine protease, putative	trypsin-like peptidase domain-containing protein [Gloeomargarita lithophora]	0	0	0	236.135
NODE_10_length_430085_cov_1.761286_122	516	SRBZ-1.bins.9	Gloeomargaritales-species1_10			PF14218	Circadian oscillating protein COP23	NOG247202	hypothetical protein	hypothetical protein [Gloeomargarita lithophora]	0	0	265.86	521.574
NODE_10_length_430085_cov_1.761286_123	2292	SRBZ-1.bins.9	Gloeomargaritales-species1_10	K00700	GBE1, glgB; 1,4-alpha-glucan branching enzyme [EC:2.4.1.18]	PF02806	Alpha amylase, C-terminal all-beta domain	COG0296	glycogen branching enzyme; Catalyzes the formation of the alpha-1,6-glucosidic linkages in g [...]	1,4-alpha-glucan branching protein GlgB [Gloeomargarita lithophora]	0	0	119.706	113.969
NODE_10_length_430085_cov_1.761286_124	261	SRBZ-1.bins.9	Gloeomargaritales-species1_10					NOG14257	hypothetical protein	hypothetical protein [Gloeomargarita lithophora]	0	0	0	90.9845
NODE_10_length_430085_cov_1.761286_125	636	SRBZ-1.bins.9	Gloeomargaritales-species1_10	K00655	plsC; 1-acyl-sn-glycerol-3-phosphate acyltransferase [EC:2.3.1.51]	PF01553	Acyltransferase	COG0204	1-acyl-sn-glycerol-3-phosphate acyltransferase	1-acyl-sn-glycerol-3-phosphate acyltransferase [Gloeomargarita lithophora]	0	0	0	62.23
NODE_10_length_430085_cov_1.761286_126	573	SRBZ-1.bins.9	Gloeomargaritales-species1_10			PF00515	Tetratricopeptide repeat	COG0515	pentapeptide repeat-containing serine/threonine kinase	tetratricopeptide repeat protein [Gloeomargarita lithophora]	0	0	0	151.958
NODE_10_length_430085_cov_1.761286_127	1755	SRBZ-1.bins.9	Gloeomargaritales-species1_10	K01887	RARS, argS; arginyl-tRNA synthetase [EC:6.1.1.19]	PF00750	tRNA synthetases class I (R)	COG0018	arginyl-tRNA synthetase	arginine--tRNA ligase [Gloeomargarita lithophora]	0	0	0	58.6345
NODE_10_length_430085_cov_1.761286_128	1146	SRBZ-1.bins.9	Gloeomargaritales-species1_10	K00966	GMPP; mannose-1-phosphate guanylyltransferase [EC:2.7.7.13]	PF00483	Nucleotidyl transferase	COG1208	nucleotidyl transferase	NDP-sugar synthase [Gloeomargarita lithophora]	0	0	0	89.7936
NODE_10_length_430085_cov_1.761286_129	897	SRBZ-1.bins.9	Gloeomargaritales-species1_10	K01491	folD; methylenetetrahydrofolate dehydrogenase (NADP+) / methenyltetrahydrofolate cyclohydrolase [EC:1.5.1.5 3.5.4.9]	PF02882	Tetrahydrofolate dehydrogenase/cyclohydrolase, NAD(P)-binding domain	COG0190	Methenyltetrahydrofolate cyclohydrolase; Catalyzes the oxidation of 5,10- methylenetetrahydr [...]	bifunctional methylenetetrahydrofolate dehydrogenase/methenyltetrahydrofolate cyclohydrolase FolD [Gloeomargarita lithophora]	0	0	0	17.6492
NODE_10_length_430085_cov_1.761286_13	1272	SRBZ-1.bins.9	Gloeomargaritales-species1_10	K00835	avtA; valine--pyruvate aminotransferase [EC:2.6.1.66]	PF00155	Aminotransferase class I and II	COG3977	valine--pyruvate transaminase	Aminotransferase, class I and II [Gloeomargarita lithophora Alchichica-D10]	0	0	53.9244	273.812
NODE_10_length_430085_cov_1.761286_130	387	SRBZ-1.bins.9	Gloeomargaritales-species1_10	K02719	psbU; photosystem II PsbU protein	PF06514	Photosystem II 12 kDa extrinsic protein (PsbU)	NOG243328	photosystem II complex extrinsic protein precursor U; Stabilizes the structure of photosyste [...]	photosystem II complex extrinsic protein PsbU [Gloeomargarita lithophora]	0	0	0	2127.2
NODE_10_length_430085_cov_1.761286_131	1584	SRBZ-1.bins.9	Gloeomargaritales-species1_10	K00278	nadB; L-aspartate oxidase [EC:1.4.3.16]	PF00890	FAD binding domain	COG0029	L-aspartate oxidase	L-aspartate oxidase [Gloeomargarita lithophora]	0	0	0	449.753
NODE_10_length_430085_cov_1.761286_132	2622	SRBZ-1.bins.9	Gloeomargaritales-species1_10	K03802	cphA; cyanophycin synthetase [EC:6.3.2.29 6.3.2.30]	PF18921	Cyanophycin synthase-like N-terminal domain	COG1181	cyanophycin synthetase	cyanophycin synthetase [Gloeomargarita lithophora]	0	0	0	298.875
NODE_10_length_430085_cov_1.761286_133	897	SRBZ-1.bins.9	Gloeomargaritales-species1_10	K03595	era, ERAL1; GTPase	PF01926	50S ribosome-binding GTPase	COG1159	GTP-binding protein Era	GTPase Era [Gloeomargarita lithophora]	0	0	0	79.4212
NODE_10_length_430085_cov_1.761286_134	1257	SRBZ-1.bins.9	Gloeomargaritales-species1_10	K01465	URA4, pyrC; dihydroorotase [EC:3.5.2.3]			COG0044	dihydroorotase	dihydroorotase [Gloeomargarita lithophora]	0	0	0	50.378
NODE_10_length_430085_cov_1.761286_135	666	SRBZ-1.bins.9	Gloeomargaritales-species1_10			PF13545	Crp-like helix-turn-helix domain	COG0664	transcriptional regulator, Crp/Fnr family	transcriptional regulator, Crp/Fnr family protein [Gloeomargarita lithophora Alchichica-D10]	0	0	0	23.7707
NODE_10_length_430085_cov_1.761286_136	1857	SRBZ-1.bins.9	Gloeomargaritales-species1_10	K03798	ftsH, hflB; cell division protease FtsH [EC:3.4.24.-]	PF01434	Peptidase family M41	COG0465	ATP-dependent metalloprotease FtsH	ATP-dependent zinc metalloprotease FtsH [Gloeomargarita lithophora]	91.125	0	443.243	980.398
NODE_10_length_430085_cov_1.761286_137	1197	SRBZ-1.bins.9	Gloeomargaritales-species1_10	K00818	E2.6.1.11, argD; acetylornithine aminotransferase [EC:2.6.1.11]	PF00202	Aminotransferase class-III	COG4992	acetylornithine aminotransferase	aspartate aminotransferase family protein [Gloeomargarita lithophora]	0	0	0	224.839
NODE_10_length_430085_cov_1.761286_138	453	SRBZ-1.bins.9	Gloeomargaritales-species1_10			PF05685	Putative restriction endonuclease	COG4636	hypothetical protein	Uma2 family endonuclease [Gloeomargarita lithophora]	0	0	0	17.4738
NODE_10_length_430085_cov_1.761286_139	873	SRBZ-1.bins.9	Gloeomargaritales-species1_10	K00767	nadC, QPRT; nicotinate-nucleotide pyrophosphorylase (carboxylating) [EC:2.4.2.19]	PF01729	Quinolinate phosphoribosyl transferase, C-terminal domain	COG0157	nicotinate-nucleotide pyrophosphorylase	carboxylating nicotinate-nucleotide diphosphorylase, partial [Gloeomargarita lithophora]	0	0	0	0
NODE_10_length_430085_cov_1.761286_14	507	SRBZ-1.bins.9	Gloeomargaritales-species1_10			PF10989	Protein of unknown function (DUF2808)	NOG83560	hypothetical protein	DUF2808 domain-containing protein [Gloeomargarita lithophora]	0	0	405.869	1561.27
NODE_10_length_430085_cov_1.761286_140	1305	SRBZ-1.bins.9	Gloeomargaritales-species1_10	K03076	secY; preprotein translocase subunit SecY	PF00344	SecY	COG0201	preprotein translocase subunit SecY; Involved in protein export (By similarity)	preprotein translocase subunit SecY [Gloeomargarita lithophora]	1167.03	0	525.608	1564.93
NODE_10_length_430085_cov_1.761286_141	564	SRBZ-1.bins.9	Gloeomargaritales-species1_10	K00939	adk, AK; adenylate kinase [EC:2.7.4.3]	PF00406	Adenylate kinase	COG0563	adenylate kinase; Catalyzes the reversible transfer of the terminal phosphate group between [...]	adenylate kinase [Gloeomargarita lithophora]	0	0	729.7	589.463
NODE_10_length_430085_cov_1.761286_142	225	SRBZ-1.bins.9	Gloeomargaritales-species1_10	K02518	infA; translation initiation factor IF-1	PF01176	Translation initiation factor 1A / IF-1	COG0361	translation initiation factor IF-1	MULTISPECIES: translation initiation factor IF-1 [Oscillatoriaceae]	0	0	0	1301.68
NODE_10_length_430085_cov_1.761286_143	114	SRBZ-1.bins.9	Gloeomargaritales-species1_10	K02919	RP-L36, MRPL36, rpmJ; large subunit ribosomal protein L36	PF00444	Ribosomal protein L36	COG0257	ribosomal protein L36	50S ribosomal protein L36 [Leptolyngbya ohadii]	0	0	0	2846.86
NODE_10_length_430085_cov_1.761286_144	384	SRBZ-1.bins.9	Gloeomargaritales-species1_10	K02952	RP-S13, rpsM; small subunit ribosomal protein S13	PF00416	Ribosomal protein S13/S18	COG0099	30S ribosomal protein S13; Located at the top of the head of the 30S subunit, it contacts se [...]	30S ribosomal protein S13 [Gloeomargarita lithophora]	0	0	0	1978.91
NODE_10_length_430085_cov_1.761286_145	390	SRBZ-1.bins.9	Gloeomargaritales-species1_10	K02948	RP-S11, MRPS11, rpsK; small subunit ribosomal protein S11	PF00411	Ribosomal protein S11	COG0100	30S ribosomal protein S11; Located on the platform of the 30S subunit, it bridges several di [...]	30S ribosomal protein S11 [Gloeomargarita lithophora]	0	0	0	649.489
NODE_10_length_430085_cov_1.761286_146	933	SRBZ-1.bins.9	Gloeomargaritales-species1_10	K03040	rpoA; DNA-directed RNA polymerase subunit alpha [EC:2.7.7.6]	PF03118	Bacterial RNA polymerase, alpha chain C terminal domain	COG0202	DNA-directed RNA polymerase subunit alpha; DNA-dependent RNA polymerase catalyzes the transc [...]	DNA-directed RNA polymerase subunit alpha [Gloeomargarita lithophora]	0	0	294.07	593.886
NODE_10_length_430085_cov_1.761286_147	351	SRBZ-1.bins.9	Gloeomargaritales-species1_10	K02879	RP-L17, MRPL17, rplQ; large subunit ribosomal protein L17	PF01196	Ribosomal protein L17	COG0203	50S ribosomal protein L17	50S ribosomal protein L17 [Gloeomargarita lithophora]	482.106	0	390.837	856.965
NODE_10_length_430085_cov_1.761286_148	825	SRBZ-1.bins.9	Gloeomargaritales-species1_10	K06173	truA, PUS1; tRNA pseudouridine38-40 synthase [EC:5.4.99.12]	PF01416	tRNA pseudouridine synthase	COG0101	tRNA pseudouridine synthase A	tRNA pseudouridine(38-40) synthase TruA [Gloeomargarita lithophora]	205.114	0	166.283	249.463
NODE_10_length_430085_cov_1.761286_149	471	SRBZ-1.bins.9	Gloeomargaritales-species1_10	K09748	rimP; ribosome maturation factor RimP	PF02576	RimP N-terminal domain	COG0779	hypothetical protein; Required for maturation of 30S ribosomal subunits (By similarity)	ribosome maturation factor RimP [Gloeomargarita lithophora]	0	0	0	1445.32
NODE_10_length_430085_cov_1.761286_15	1512	SRBZ-1.bins.9	Gloeomargaritales-species1_10	K08884	K08884; serine/threonine protein kinase, bacterial [EC:2.7.11.1]	PF00069	Protein kinase domain	COG1357	pentapeptide repeat-containing serine/threonine kinase	protein kinase [Gloeomargarita lithophora]	0	0	0	62.8226
NODE_10_length_430085_cov_1.761286_150	1218	SRBZ-1.bins.9	Gloeomargaritales-species1_10	K02600	nusA; transcription termination/antitermination protein NusA	PF08529	NusA N-terminal domain	COG0195	transcription elongation factor NusA	transcription termination factor NusA [Gloeomargarita lithophora]	347.33	0	0	149.475
NODE_10_length_430085_cov_1.761286_151	735	SRBZ-1.bins.9	Gloeomargaritales-species1_10	K02003	ABC.CD.A; putative ABC transport system ATP-binding protein	PF00005	ABC transporter	COG1136	glycolipid ABC exporter (DevE) family ATP-binding protein	ATP-binding cassette domain-containing protein [Gloeomargarita lithophora]	0	0	0	355.397
NODE_10_length_430085_cov_1.761286_152	768	SRBZ-1.bins.9	Gloeomargaritales-species1_10			PF13483	Beta-lactamase superfamily domain	COG2220	Zn-dependent hydrolase of the beta-lactamase fold-like protein	MBL fold metallo-hydrolase [Gloeomargarita lithophora]	0	0	0	226.75
NODE_10_length_430085_cov_1.761286_153	1338	SRBZ-1.bins.9	Gloeomargaritales-species1_10	K01262	pepP; Xaa-Pro aminopeptidase [EC:3.4.11.9]	PF00557	Metallopeptidase family M24	COG0006	peptidase M24	M24 family metallopeptidase [Gloeomargarita lithophora]	0	0	0	272.137
NODE_10_length_430085_cov_1.761286_154	945	SRBZ-1.bins.9	Gloeomargaritales-species1_10			PF11927	Protein of unknown function (DUF3445)	NOG85340	hypothetical protein	DUF3445 domain-containing protein [Gloeomargarita lithophora]	0	0	0	83.7635
NODE_10_length_430085_cov_1.761286_155	1740	SRBZ-1.bins.9	Gloeomargaritales-species1_10			PF01613	Flavin reductase like domain	COG1853	flavin reductase-like, FMN-binding	flavin oxidoreductase [Gloeomargarita lithophora]	0	0	0	423.078
NODE_10_length_430085_cov_1.761286_156	1347	SRBZ-1.bins.9	Gloeomargaritales-species1_10	K07192	FLOT; flotillin	PF01145	SPFH domain / Band 7 family	COG2268	band 7 protein, putative	flotillin [Gloeomargarita lithophora]	0	0	0	76.3945
NODE_10_length_430085_cov_1.761286_157	594	SRBZ-1.bins.9	Gloeomargaritales-species1_10			PF00805	Pentapeptide repeats (8 copies)	COG1357	pentapeptide repeat-containing protein	pentapeptide repeat-containing protein [Gloeomargarita lithophora]	0	0	0	13.326
NODE_10_length_430085_cov_1.761286_158	498	SRBZ-1.bins.9	Gloeomargaritales-species1_10	K07451	mcrA; 5-methylcytosine-specific restriction enzyme A [EC:3.1.21.-]	PF14279	HNH endonuclease	COG1403	HNH endonuclease	HNH endonuclease [Gloeomargarita lithophora]	0	0	0	270.213
NODE_10_length_430085_cov_1.761286_159	1194	SRBZ-1.bins.9	Gloeomargaritales-species1_10			PF07690	Major Facilitator Superfamily	COG0477	drug:H+ antiporter-1 family protein	MFS transporter [Gloeomargarita lithophora]	0	0	0	119.331
NODE_10_length_430085_cov_1.761286_16	1554	SRBZ-1.bins.9	Gloeomargaritales-species1_10	K12340	tolC, bepC, cyaE, raxC, sapF, rsaF, hasF; outer membrane protein	PF02321	Outer membrane efflux protein	COG1538	Outer membrane efflux protein	TolC family protein [Gloeomargarita lithophora]	0	0	0	147.718
NODE_10_length_430085_cov_1.761286_160	1467	SRBZ-1.bins.9	Gloeomargaritales-species1_10	K01255	CARP, pepA; leucyl aminopeptidase [EC:3.4.11.1]	PF00883	Cytosol aminopeptidase family, catalytic domain	COG0260	Leucyl aminopeptidase; Presumably involved in the processing and regular turnover of intrace [...]	leucyl aminopeptidase [Gloeomargarita lithophora]	0	0	0	960.454
NODE_10_length_430085_cov_1.761286_161	1017	SRBZ-1.bins.9	Gloeomargaritales-species1_10					NOG283564	hypothetical protein	hypothetical protein [Gloeomargarita lithophora]	0	0	0	77.8333
NODE_10_length_430085_cov_1.761286_162	891	SRBZ-1.bins.9	Gloeomargaritales-species1_10	K03177	truB, PUS4, TRUB1; tRNA pseudouridine55 synthase [EC:5.4.99.25]	PF01509	TruB family pseudouridylate synthase (N terminal domain)	COG0130	tRNA pseudouridine synthase B	tRNA pseudouridine(55) synthase TruB [Gloeomargarita lithophora]	0	0	307.932	17.768
NODE_10_length_430085_cov_1.761286_163	381	SRBZ-1.bins.9	Gloeomargaritales-species1_10	K08480	kaiA; circadian clock protein KaiA	PF07688	KaiA C-terminal domain	NOG123092	circadian clock protein KaiA; Component of the kaiABC clock protein complex, which constitut [...]	hypothetical protein [Gloeomargarita lithophora]	0	0	0	20.776
NODE_10_length_430085_cov_1.761286_164	336	SRBZ-1.bins.9	Gloeomargaritales-species1_10	K08481	kaiB; circadian clock protein KaiB	PF07689	KaiB domain	COG0526	circadian clock protein KaiB; Component of the kaiABC clock protein complex, which constitut [...]	circadian clock protein KaiB [Gloeomargarita lithophora Alchichica-D10]	0	0	0	0
NODE_10_length_430085_cov_1.761286_165	1551	SRBZ-1.bins.9	Gloeomargaritales-species1_10	K08482	kaiC; circadian clock protein KaiC	PF06745	KaiC	COG0467	circadian clock protein KaiC; Core component of the kaiABC clock protein complex, which cons [...]	circadian clock protein KaiC [Gloeomargarita lithophora]	0	0	0	66.3465
NODE_10_length_430085_cov_1.761286_166	582	SRBZ-1.bins.9	Gloeomargaritales-species1_10	K02231	cobP, cobU; adenosylcobinamide kinase / adenosylcobinamide-phosphate guanylyltransferase [EC:2.7.1.156 2.7.7.62]	PF02283	Cobinamide kinase / cobinamide phosphate guanyltransferase	COG2087	cobalbumin biosynthesis protein	bifunctional adenosylcobinamide kinase/adenosylcobinamide-phosphate guanylyltransferase [Gloeomargarita lithophora]	0	0	0	27.2015
NODE_10_length_430085_cov_1.761286_167	1521	SRBZ-1.bins.9	Gloeomargaritales-species1_10	K23997	nnr; ADP-dependent NAD(P)H-hydrate dehydratase / NAD(P)H-hydrate epimerase [EC:4.2.1.136 5.1.99.6]	PF01256	Carbohydrate kinase	COG0063	hypothetical protein	hypothetical protein GlitD10_1386 [Gloeomargarita lithophora Alchichica-D10]	0	0	0	98.8806
NODE_10_length_430085_cov_1.761286_168	540	SRBZ-1.bins.9	Gloeomargaritales-species1_10	K03564	BCP, PRXQ, DOT5; thioredoxin-dependent peroxiredoxin [EC:1.11.1.24]	PF00578	AhpC/TSA family	COG1225	bacterioferritin comigratory protein	peroxiredoxin [Gloeomargarita lithophora]	0	0	0	982.127
NODE_10_length_430085_cov_1.761286_169	1086	SRBZ-1.bins.9	Gloeomargaritales-species1_10	K04096	smf; DNA processing protein	PF02481	DNA recombination-mediator protein A	COG0758	DNA protecting protein DprA	DNA-protecting protein DprA [Gloeomargarita lithophora]	0	0	252.64	138.487
NODE_10_length_430085_cov_1.761286_17	1911	SRBZ-1.bins.9	Gloeomargaritales-species1_10	K01953	asnB, ASNS; asparagine synthase (glutamine-hydrolysing) [EC:6.3.5.4]	PF00733	Asparagine synthase	COG0367	asparagine synthase (glutamine-hydrolyzing)	asparagine synthase (glutamine-hydrolyzing) [Gloeomargarita lithophora]	0	0	0	16.5686
NODE_10_length_430085_cov_1.761286_170	825	SRBZ-1.bins.9	Gloeomargaritales-species1_10	K09012	sufR; DeoR family transcriptional regulator, suf operon transcriptional repressor	PF13412	Winged helix-turn-helix DNA-binding	COG2345	transcriptional regulator, TrmB	iron-sulfur cluster biosynthesis transcriptional regulator SufR [Gloeomargarita lithophora]	0	0	0	95.9473
NODE_10_length_430085_cov_1.761286_171	1455	SRBZ-1.bins.9	Gloeomargaritales-species1_10	K09014	sufB; Fe-S cluster assembly protein SufB	PF01458	SUF system FeS cluster assembly, SufBD	COG0719	cysteine desulfurase activator complex subunit SufB	Fe-S cluster assembly protein SufB [Thermosynechococcus sp. NK55a]	116.302	0	94.2843	538.591
NODE_10_length_430085_cov_1.761286_172	312	SRBZ-1.bins.9	Gloeomargaritales-species1_10			PF11378	Protein of unknown function (DUF3181)	NOG15453	hypothetical protein	DUF3181 family protein [Gloeomargarita lithophora]	0	0	0	126.853
NODE_10_length_430085_cov_1.761286_173	1887	SRBZ-1.bins.9	Gloeomargaritales-species1_10	K04043	dnaK, HSPA9; molecular chaperone DnaK	PF00012	Hsp70 protein	COG0443	chaperone protein DnaK	molecular chaperone DnaK [Gloeomargarita lithophora]	0	0	72.6993	1443.02
NODE_10_length_430085_cov_1.761286_174	234	SRBZ-1.bins.9	Gloeomargaritales-species1_10			PF00504	Chlorophyll A-B binding protein	NOG15440	CAB/ELIP/HLIP family protein	Protoheme ferro-lyase (ferrochelatase) [Gloeomargarita lithophora Alchichica-D10]	0	0	0	372.103
NODE_10_length_430085_cov_1.761286_175	192	SRBZ-1.bins.9	Gloeomargaritales-species1_10			PF10999	Protein of unknown function (DUF2839)			DUF2839 family protein [Gloeomargarita lithophora]	0	0	0	82.4547
NODE_10_length_430085_cov_1.761286_176	450	SRBZ-1.bins.9	Gloeomargaritales-species1_10			PF12158	Protein of unknown function (DUF3592)	NOG121937	hypothetical protein	DUF3592 domain-containing protein [Gloeomargarita lithophora]	0	0	0	175.903
NODE_10_length_430085_cov_1.761286_177	483	SRBZ-1.bins.9	Gloeomargaritales-species1_10			PF12158	Protein of unknown function (DUF3592)	NOG121937	hypothetical protein	DUF3592 domain-containing protein [Stigmatella aurantiaca]	0	0	0	344.159
NODE_10_length_430085_cov_1.761286_178	867	SRBZ-1.bins.9	Gloeomargaritales-species1_10	K09819	ABC.MN.P; manganese/iron transport system permease protein	PF00950	ABC 3 transport family	COG1108	ABC-3 protein	ABC transporter [Gloeomargarita lithophora Alchichica-D10]	0	0	0	63.9095
NODE_10_length_430085_cov_1.761286_179	597	SRBZ-1.bins.9	Gloeomargaritales-species1_10	K01693	hisB; imidazoleglycerol-phosphate dehydratase [EC:4.2.1.19]	PF00475	Imidazoleglycerol-phosphate dehydratase	COG0131	imidazoleglycerol-phosphate dehydratase	imidazoleglycerol-phosphate dehydratase HisB [Gloeomargarita lithophora]	0	0	0	225.404
NODE_10_length_430085_cov_1.761286_18	1584	SRBZ-1.bins.9	Gloeomargaritales-species1_10			PF13231	Dolichyl-phosphate-mannose-protein mannosyltransferase	COG1807	glycosyl transferase family protein	glycosyltransferase family 39 protein [Gloeomargarita lithophora]	0	0	0	79.9561
NODE_10_length_430085_cov_1.761286_180	984	SRBZ-1.bins.9	Gloeomargaritales-species1_10	K00946	thiL; thiamine-monophosphate kinase [EC:2.7.4.16]	PF00586	AIR synthase related protein, N-terminal domain	COG0611	thiamine monophosphate kinase	thiamine-phosphate kinase [Gloeomargarita lithophora]	0	0	418.243	72.3992
NODE_10_length_430085_cov_1.761286_181	1323	SRBZ-1.bins.9	Gloeomargaritales-species1_10			PF12770	CHAT domain	COG4995	hypothetical protein	CHAT domain-containing protein [Gloeomargarita lithophora]	767.433	0	414.765	113.679
NODE_10_length_430085_cov_1.761286_182	1002	SRBZ-1.bins.9	Gloeomargaritales-species1_10					NOG10357	hypothetical protein	saccharopine dehydrogenase-like oxidoreductase [Gloeomargarita lithophora]	0	0	547.639	268.595
NODE_10_length_430085_cov_1.761286_183	1356	SRBZ-1.bins.9	Gloeomargaritales-species1_10					NOG10850	hypothetical protein	hypothetical protein [Gloeomargarita lithophora]	0	0	0	23.35
NODE_10_length_430085_cov_1.761286_184	588	SRBZ-1.bins.9	Gloeomargaritales-species1_10	K04068	nrdG; anaerobic ribonucleoside-triphosphate reductase activating protein [EC:1.97.1.4]	PF13353	4Fe-4S single cluster domain	COG0602	anaerobic ribonucleotide reductase activating protein	MULTISPECIES: radical SAM protein [Synechococcus]	0	0	0	107.696
NODE_10_length_430085_cov_1.761286_185	351	SRBZ-1.bins.9	Gloeomargaritales-species1_10	K01607	pcaC; 4-carboxymuconolactone decarboxylase [EC:4.1.1.44]	PF02627	Carboxymuconolactone decarboxylase family	COG0599	hypothetical protein	carboxymuconolactone decarboxylase family protein [Thermosynechococcus elongatus PKUAC-SCTE542]	0	0	0	135.31
NODE_10_length_430085_cov_1.761286_186	537	SRBZ-1.bins.9	Gloeomargaritales-species1_10			PF02469	Fasciclin domain	COG2335	beta-Ig-H3/fasciclin	hypothetical protein WN50_25580 [Limnoraphis robusta CS-951]	0	0	0	958.133
NODE_10_length_430085_cov_1.761286_187	435	SRBZ-1.bins.9	Gloeomargaritales-species1_10	K01485	codA; cytosine/creatinine deaminase [EC:3.5.4.1 3.5.4.21]	PF00383	Cytidine and deoxycytidylate deaminase zinc-binding region	COG0590	CMP/dCMP deaminase zinc-binding	nucleoside deaminase [Gloeomargarita lithophora]	0	0	0	127.378
NODE_10_length_430085_cov_1.761286_188	888	SRBZ-1.bins.9	Gloeomargaritales-species1_10	K03644	lipA, LIAS, LIP1, LIP5; lipoyl synthase [EC:2.8.1.8]	PF04055	Radical SAM superfamily	COG0320	lipoic acid synthetase	lipoyl synthase [Gloeomargarita lithophora]	0	0	0	106.968
NODE_10_length_430085_cov_1.761286_189	462	SRBZ-1.bins.9	Gloeomargaritales-species1_10			PF01878	EVE domain	COG2947	hypothetical protein	EVE domain-containing protein [Gloeomargarita lithophora]	0	0	0	0
NODE_10_length_430085_cov_1.761286_19	1059	SRBZ-1.bins.9	Gloeomargaritales-species1_10	K00145	argC; N-acetyl-gamma-glutamyl-phosphate reductase [EC:1.2.1.38]	PF01118	Semialdehyde dehydrogenase, NAD binding domain	COG0002	N-acetyl-gamma-glutamyl-phosphate reductase	N-acetyl-gamma-glutamyl-phosphate reductase [Gloeomargarita lithophora]	0	0	0	14.9493
NODE_10_length_430085_cov_1.761286_190	1647	SRBZ-1.bins.9	Gloeomargaritales-species1_10	K01081	E3.1.3.5; 5'-nucleotidase [EC:3.1.3.5]	PF02872	5'-nucleotidase, C-terminal domain	COG0737	5'-Nucleotidase domain protein	bifunctional metallophosphatase/5'-nucleotidase [Gloeomargarita lithophora]	205.488	0	333.172	509.447
NODE_10_length_430085_cov_1.761286_191	204	SRBZ-1.bins.9	Gloeomargaritales-species1_10	K03116	tatA; sec-independent protein translocase protein TatA	PF02416	mttA/Hcf106 family	COG1826	putative TatA protein	TatA/E family twin arginine-targeting protein translocase [Gloeomargarita lithophora]	0	0	0	1164.07
NODE_10_length_430085_cov_1.761286_192	231	SRBZ-1.bins.9	Gloeomargaritales-species1_10	K02709	psbH; photosystem II PsbH protein	PF00737	Photosystem II 10 kDa phosphoprotein	NOG08122	photosystem II reaction center protein H	photosystem II reaction center protein PsbH [Limnoraphis robusta]	0	0	0	1028.01
NODE_10_length_430085_cov_1.761286_193	132	SRBZ-1.bins.9	Gloeomargaritales-species1_10	K02715	psbN; PsbN protein	PF02468	Photosystem II reaction centre N protein (psbN)	NOG09654	photosystem II protein PsbN	photosystem II reaction center protein PsbN [Gloeomargarita lithophora]	0	0	0	0
NODE_10_length_430085_cov_1.761286_194	1134	SRBZ-1.bins.9	Gloeomargaritales-species1_10	K00798	MMAB, pduO; cob(I)alamin adenosyltransferase [EC:2.5.1.17]	PF02572	ATP:corrinoid adenosyltransferase BtuR/CobO/CobP	COG2109	hypothetical protein	cob(I)yrinic acid a,c-diamide adenosyltransferase [Gloeomargarita lithophora]	0	0	0	27.9212
NODE_10_length_430085_cov_1.761286_195	417	SRBZ-1.bins.9	Gloeomargaritales-species1_10			PF00805	Pentapeptide repeats (8 copies)	COG1357	pentapeptide repeat-containing protein	pentapeptide repeat-containing protein [Gloeomargarita lithophora]	0	0	0	2486.69
NODE_10_length_430085_cov_1.761286_196	774	SRBZ-1.bins.9	Gloeomargaritales-species1_10			PF01145	SPFH domain / Band 7 family	COG0330	erthyrocyte band 7 integral membrane protein	band 7 protein [Gloeomargarita lithophora Alchichica-D10]	0	0	177.24	1636.31
NODE_10_length_430085_cov_1.761286_197	798	SRBZ-1.bins.9	Gloeomargaritales-species1_10	K01142	E3.1.11.2, xthA; exodeoxyribonuclease III [EC:3.1.11.2]	PF03372	Endonuclease/Exonuclease/phosphatase family	COG0708	exodeoxyribonuclease III	exodeoxyribonuclease III [Gloeomargarita lithophora]	0	0	0	19.8387
NODE_10_length_430085_cov_1.761286_198	438	SRBZ-1.bins.9	Gloeomargaritales-species1_10			PF02082	Iron-dependent Transcriptional regulator	COG1959	transcriptional regulator, putative	Rrf2 family transcriptional regulator [Gloeomargarita lithophora]	0	0	0	0
NODE_10_length_430085_cov_1.761286_199	1398	SRBZ-1.bins.9	Gloeomargaritales-species1_10	K03568	tldD; TldD protein	PF19289	PmbA/TldA metallopeptidase C-terminal domain	COG0312	Zn-dependent proteases like protein	TldD/PmbA family protein [Gloeomargarita lithophora]	0	0	0	1534.44
NODE_10_length_430085_cov_1.761286_2	723	SRBZ-1.bins.9	Gloeomargaritales-species1_10	K02852	wecG, rffM; UDP-N-acetyl-D-mannosaminouronate:lipid I N-acetyl-D-mannosaminouronosyltransferase [EC:2.4.1.180]	PF03808	Glycosyl transferase WecG/TagA/CpsF family	COG1922	glycosyl transferase, WecB/TagA/CpsF family	WecB/TagA/CpsF family glycosyltransferase [Gloeomargarita lithophora]	0	0	0	109.483
NODE_10_length_430085_cov_1.761286_20	393	SRBZ-1.bins.9	Gloeomargaritales-species1_10					NOG29215	hypothetical protein	hypothetical protein GlitD10_1856 [Gloeomargarita lithophora Alchichica-D10]	0	0	0	0
NODE_10_length_430085_cov_1.761286_200	261	SRBZ-1.bins.9	Gloeomargaritales-species1_10			PF00076	RNA recognition motif. (a.k.a. RRM, RBD, or RNP domain)	COG0724	RNA-binding region RNP-1	RNA-binding protein [Gloeomargarita lithophora]	0	0	1051.22	242.625
NODE_10_length_430085_cov_1.761286_201	789	SRBZ-1.bins.9	Gloeomargaritales-species1_10					NOG12101	hypothetical protein	hypothetical protein [Gloeomargarita lithophora]	0	0	347.74	50.1626
NODE_10_length_430085_cov_1.761286_202	1209	SRBZ-1.bins.9	Gloeomargaritales-species1_10	K09121	larC; pyridinium-3,5-bisthiocarboxylic acid mononucleotide nickel chelatase [EC:4.99.1.12]	PF01969	Protein of unknown function DUF111	COG1641	hypothetical protein	nickel pincer cofactor biosynthesis protein LarC [Gloeomargarita lithophora]	0	0	0	65.4727
NODE_10_length_430085_cov_1.761286_203	675	SRBZ-1.bins.9	Gloeomargaritales-species1_10	K03183	ubiE; demethylmenaquinone methyltransferase / 2-methoxy-6-polyprenyl-1,4-benzoquinol methylase [EC:2.1.1.163 2.1.1.201]	PF01209	ubiE/COQ5 methyltransferase family	COG2226	ubiquinone/menaquinone biosynthesis methyltransferase	bifunctional demethylmenaquinone methyltransferase/2-methoxy-6-polyprenyl-1,4-benzoquinol methylase UbiE [Gloeomargarita lithophora]	0	0	0	23.4538
NODE_10_length_430085_cov_1.761286_204	939	SRBZ-1.bins.9	Gloeomargaritales-species1_10			PF06835	Lipopolysaccharide-assembly, LptC-related	NOG40581	hypothetical protein	LPS export ABC transporter periplasmic protein LptC [Gloeomargarita lithophora]	0	0	0	16.8597
NODE_10_length_430085_cov_1.761286_205	624	SRBZ-1.bins.9	Gloeomargaritales-species1_10			PF01936	NYN domain	COG1432	hypothetical protein	NYN domain-containing protein [Gloeomargarita lithophora]	0	0	0	12.6853
NODE_10_length_430085_cov_1.761286_206	1566	SRBZ-1.bins.9	Gloeomargaritales-species1_10	K01874	MARS, metG; methionyl-tRNA synthetase [EC:6.1.1.10]	PF09334	tRNA synthetases class I (M)	COG0143	methionyl-tRNA synthetase	methionine--tRNA ligase [Gloeomargarita lithophora]	216.116	0	0	222.407
NODE_10_length_430085_cov_1.761286_207	1062	SRBZ-1.bins.9	Gloeomargaritales-species1_10	K08479	sasA; two-component system, OmpR family, clock-associated histidine kinase SasA [EC:2.7.13.3]	PF02518	Histidine kinase-, DNA gyrase B-, and HSP90-like ATPase	COG0642	histidine kinase	histidine kinase [Gloeomargarita lithophora]	0	0	0	231.06
NODE_10_length_430085_cov_1.761286_208	591	SRBZ-1.bins.9	Gloeomargaritales-species1_10	K00684	aat; leucyl/phenylalanyl-tRNA---protein transferase [EC:2.3.2.6]	PF03588	Leucyl/phenylalanyl-tRNA protein transferase	COG2360	leucyl/phenylalanyl-tRNA--protein transferase; Functions in the N-end rule pathway of protei [...]	leucyl/phenylalanyl-tRNA--protein transferase [Gloeomargarita lithophora]	0	0	0	334.841
NODE_10_length_430085_cov_1.761286_209	387	SRBZ-1.bins.9	Gloeomargaritales-species1_10			PF04134	DCC1-like thiol-disulfide oxidoreductase	COG3011	hypothetical protein	DUF393 domain-containing protein [Gloeomargarita lithophora]	0	0	0	204.539
NODE_10_length_430085_cov_1.761286_21	636	SRBZ-1.bins.9	Gloeomargaritales-species1_10			PF11152	Cofactor assembly of complex C subunit B, CCB2/CCB4	NOG08113	hypothetical protein	cofactor assembly of complex C subunit B [Gloeomargarita lithophora]	0	0	0	0
NODE_10_length_430085_cov_1.761286_210	1227	SRBZ-1.bins.9	Gloeomargaritales-species1_10	K13038	coaBC, dfp; phosphopantothenoylcysteine decarboxylase / phosphopantothenate---cysteine ligase [EC:4.1.1.36 6.3.2.5]	PF04127	DNA / pantothenate metabolism flavoprotein	COG0452	phosphopantothenoylcysteine decarboxylase/phosphopantothenate/cysteine ligase	bifunctional phosphopantothenoylcysteine decarboxylase/phosphopantothenate--cysteine ligase CoaBC [Gloeomargarita lithophora]	0	0	111.804	258.049
NODE_10_length_430085_cov_1.761286_211	180	SRBZ-1.bins.9	Gloeomargaritales-species1_10	K02911	RP-L32, MRPL32, rpmF; large subunit ribosomal protein L32	PF01783	Ribosomal L32p protein family	COG0333	50S ribosomal protein L32	50S ribosomal protein L32 [Geitlerinema sp. PCC 9228]	0	0	762.131	967.468
NODE_10_length_430085_cov_1.761286_212	675	SRBZ-1.bins.9	Gloeomargaritales-species1_10	K07053	E3.1.3.97; 3',5'-nucleoside bisphosphate phosphatase [EC:3.1.3.97]	PF02811	PHP domain	COG0613	PHP family metal-dependent phosphoesterase	PHP domain-containing protein [Gloeomargarita lithophora]	0	0	0	269.718
NODE_10_length_430085_cov_1.761286_213	1212	SRBZ-1.bins.9	Gloeomargaritales-species1_10			PF13649	Methyltransferase domain	COG0500	hypothetical protein	class I SAM-dependent methyltransferase [Gloeomargarita lithophora]	0	0	0	182.87
NODE_10_length_430085_cov_1.761286_214	642	SRBZ-1.bins.9	Gloeomargaritales-species1_10			PF00805	Pentapeptide repeats (8 copies)	COG1357	pentapeptide repeat protein	pentapeptide repeat-containing protein [Gloeomargarita lithophora]	0	0	0	86.3077
NODE_10_length_430085_cov_1.761286_215	291	SRBZ-1.bins.9	Gloeomargaritales-species1_10							hypothetical protein [Gloeomargarita lithophora]	0	0	0	217.612
NODE_10_length_430085_cov_1.761286_216	1389	SRBZ-1.bins.9	Gloeomargaritales-species1_10			PF12831	FAD dependent oxidoreductase	NOG27896	hypothetical protein	FAD-dependent oxidoreductase [Gloeomargarita lithophora]	0	0	0	79.7834
NODE_10_length_430085_cov_1.761286_217	369	SRBZ-1.bins.9	Gloeomargaritales-species1_10	K02639	petF; ferredoxin	PF00111	2Fe-2S iron-sulfur cluster binding domain	COG0633	ferredoxin (2Fe-2S)	2Fe-2S iron-sulfur cluster binding domain-containing protein [Gloeomargarita lithophora]	0	0	0	171.613
NODE_10_length_430085_cov_1.761286_218	480	SRBZ-1.bins.9	Gloeomargaritales-species1_10			PF00959	Phage lysozyme	COG4678	hypothetical protein	glycoside hydrolase family protein [Gloeomargarita lithophora]	0	0	0	544.201
NODE_10_length_430085_cov_1.761286_219	486	SRBZ-1.bins.9	Gloeomargaritales-species1_10	K02095	apcD; allophycocyanin-B	PF00502	Phycobilisome protein	NOG11762	Phycobilisome protein	allophycocyanin [Gloeomargarita lithophora]	0	0	0	1074.96
NODE_10_length_430085_cov_1.761286_22	399	SRBZ-1.bins.9	Gloeomargaritales-species1_10	K04757	rsbW; serine/threonine-protein kinase RsbW [EC:2.7.11.1]	PF13581	Histidine kinase-like ATPase domain	COG2172	putative anti-sigma regulatory factor, serine/threonine protein kinase	anti-sigma regulatory factor, serine/threonine protein kinase [Gloeomargarita lithophora Alchichica-D10]	0	0	0	277.742
NODE_10_length_430085_cov_1.761286_220	441	SRBZ-1.bins.9	Gloeomargaritales-species1_10	K09774	lptA; lipopolysaccharide export system protein LptA	PF03968	LptA/(LptD N-terminal domain) LPS transport protein	COG1934	OstA family protein	hypothetical protein [Gloeomargarita lithophora]	0	0	622.148	161.544
NODE_10_length_430085_cov_1.761286_221	666	SRBZ-1.bins.9	Gloeomargaritales-species1_10	K01935	bioD; dethiobiotin synthetase [EC:6.3.3.3]	PF13500	AAA domain	COG0132	dethiobiotin synthase	ATP-dependent dethiobiotin synthetase BioD [Gloeomargarita lithophora]	0	0	0	23.7707
NODE_10_length_430085_cov_1.761286_222	540	SRBZ-1.bins.9	Gloeomargaritales-species1_10			PF00072	Response regulator receiver domain	COG2197	response regulator receiver domain-containing protein	response regulator [Gloeomargarita lithophora]	0	0	0	29.3172
NODE_10_length_430085_cov_1.761286_223	957	SRBZ-1.bins.9	Gloeomargaritales-species1_10	K04040	chlG, bchG; chlorophyll/bacteriochlorophyll a synthase [EC:2.5.1.62 2.5.1.133]	PF01040	UbiA prenyltransferase family	COG0382	bacteriochlorophyll/chlorophyll a synthase	chlorophyll synthase ChlG [Gloeomargarita lithophora]	0	0	0	223.326
NODE_10_length_430085_cov_1.761286_224	1251	SRBZ-1.bins.9	Gloeomargaritales-species1_10	K11717	sufS; cysteine desulfurase / selenocysteine lyase [EC:2.8.1.7 4.4.1.16]	PF00266	Aminotransferase class-V	COG0520	cysteine desulfurase, SufS subfamily	SufS family cysteine desulfurase [Gloeomargarita lithophora]	0	0	0	44.2922
NODE_10_length_430085_cov_1.761286_225	1233	SRBZ-1.bins.9	Gloeomargaritales-species1_10	K09015	sufD; Fe-S cluster assembly protein SufD	PF01458	SUF system FeS cluster assembly, SufBD	COG0719	FeS assembly protein SufD	Fe-S cluster assembly protein SufD [Gloeomargarita lithophora]	0	0	0	57.7785
NODE_10_length_430085_cov_1.761286_226	792	SRBZ-1.bins.9	Gloeomargaritales-species1_10	K09013	sufC; Fe-S cluster assembly ATP-binding protein	PF00005	ABC transporter	COG0396	FeS assembly ATPase SufC	Fe-S cluster assembly ATPase SufC [Gloeomargarita lithophora]	0	0	0	19.989
NODE_10_length_430085_cov_1.761286_227	1290	SRBZ-1.bins.9	Gloeomargaritales-species1_10	K01412	PMPCA, MAS2; mitochondrial-processing peptidase subunit alpha [EC:3.4.24.64]	PF00675	Insulinase (Peptidase family M16)	COG0612	peptidase M16-like	insulinase family protein [Gloeomargarita lithophora]	0	0	0	288.4
NODE_10_length_430085_cov_1.761286_228	1062	SRBZ-1.bins.9	Gloeomargaritales-species1_10	K03867	BGLUT; UDP-glucose:tetrahydrobiopterin glucosyltransferase [EC:2.4.1.-]	PF00534	Glycosyl transferases group 1	COG0438	UDP-glucose:tetrahydrobiopterin glucosyltransferase	glycosyltransferase family 4 protein [Gloeomargarita lithophora]	0	0	0	74.5353
NODE_10_length_430085_cov_1.761286_229	1848	SRBZ-1.bins.9	Gloeomargaritales-species1_10					NOG10927	hypothetical protein	hypothetical protein GlitD10_1230 [Gloeomargarita lithophora Alchichica-D10]	0	0	0	192.751
NODE_10_length_430085_cov_1.761286_23	1071	SRBZ-1.bins.9	Gloeomargaritales-species1_10	K18640	parM, stbA; plasmid segregation protein ParM	PF17989	Actin like proteins N terminal domain	NOG76877	hypothetical protein	ParM/StbA family protein [Gloeomargarita lithophora]	158.001	0	0	44.3454
NODE_10_length_430085_cov_1.761286_230	606	SRBZ-1.bins.9	Gloeomargaritales-species1_10							hypothetical protein [Gloeomargarita lithophora]	0	0	0	26.1243
NODE_10_length_430085_cov_1.761286_231	1176	SRBZ-1.bins.9	Gloeomargaritales-species1_10	K01775	alr; alanine racemase [EC:5.1.1.1]	PF01168	Alanine racemase, N-terminal domain	COG0787	alanine racemase	alanine racemase [Gloeomargarita lithophora]	0	0	0	26.924
NODE_10_length_430085_cov_1.761286_232	1122	SRBZ-1.bins.9	Gloeomargaritales-species1_10	K11781	cofH; 5-amino-6-(D-ribitylamino)uracil---L-tyrosine 4-hydroxyphenyl transferase [EC:2.5.1.147]	PF04055	Radical SAM superfamily	COG1060	FO synthase subunit 2; Catalyzes the radical-mediated transfer of the hydroxybenzyl group fr [...]	7,8-didemethyl-8-hydroxy-5-deazariboflavin synthase subunit CofH [Gloeomargarita lithophora]	0	0	0	0
NODE_10_length_430085_cov_1.761286_233	1809	SRBZ-1.bins.9	Gloeomargaritales-species1_10			PF00069	Protein kinase domain	COG2319	WD-40 repeat-containing serine/threonin protein kinase	protein kinase [Gloeomargarita lithophora]	0	0	0	8.75141
NODE_10_length_430085_cov_1.761286_234	2010	SRBZ-1.bins.9	Gloeomargaritales-species1_10	K02471	bacA, bclA; vitamin B12/bleomycin/antimicrobial peptide transport system ATP-binding/permease protein	PF06472	ABC transporter transmembrane region 2	COG4178	peroxisomal fatty acyl CoA ABC transporter transmembrane ATP-binding protein	ABC transporter ATP-binding protein/permease [Gloeomargarita lithophora]	0	0	68.2506	145.711
NODE_10_length_430085_cov_1.761286_235	771	SRBZ-1.bins.9	Gloeomargaritales-species1_10	K01814	hisA; phosphoribosylformimino-5-aminoimidazole carboxamide ribotide isomerase [EC:5.3.1.16]	PF00977	Histidine biosynthesis protein	COG0106	1-(5-phosphoribosyl)-5-[(5- phosphoribosylamino)methylideneamino] imidazole-4-carboxamide is [...]	1-(5-phosphoribosyl)-5-[(5-phosphoribosylamino)methylideneamino]imidazole-4-carboxamide isomerase [Gloeomargarita lithophora]	0	0	0	10.2667
NODE_10_length_430085_cov_1.761286_236	1026	SRBZ-1.bins.9	Gloeomargaritales-species1_10	K00766	trpD; anthranilate phosphoribosyltransferase [EC:2.4.2.18]	PF00591	Glycosyl transferase family, a/b domain	COG0547	anthranilate phosphoribosyltransferase	anthranilate phosphoribosyltransferase [Gloeomargarita lithophora]	0	0	200.561	501.479
NODE_10_length_430085_cov_1.761286_237	246	SRBZ-1.bins.9	Gloeomargaritales-species1_10	K02691	psaC; photosystem I subunit VII	PF12838	4Fe-4S dicluster domain	COG1145	photosystem I subunit VII; Apoprotein for the two 4Fe-4S centers FA and FB of photosystem I [...]	photosystem I iron-sulfur center (plastid) [Grateloupia taiwanensis]	0	0	836.486	1801.94
NODE_10_length_430085_cov_1.761286_238	720	SRBZ-1.bins.9	Gloeomargaritales-species1_10	K04564	SOD2; superoxide dismutase, Fe-Mn family [EC:1.15.1.1]	PF02777	Iron/manganese superoxide dismutases, C-terminal domain	COG0605	superoxide dismutase Mn/Fe domain-containing protein; Destroys radicals which are normally p [...]	superoxide dismutase [Gloeomargarita lithophora]	0	0	190.533	109.94
NODE_10_length_430085_cov_1.761286_239	357	SRBZ-1.bins.9	Gloeomargaritales-species1_10			PF12158	Protein of unknown function (DUF3592)	NOG132801	hypothetical protein	DUF3592 domain-containing protein [Roseiflexus castenholzii]	0	0	0	44.3454
NODE_10_length_430085_cov_1.761286_24	468	SRBZ-1.bins.9	Gloeomargaritales-species1_10							hypothetical protein [Gloeomargarita lithophora]	0	0	0	0
NODE_10_length_430085_cov_1.761286_240	924	SRBZ-1.bins.9	Gloeomargaritales-species1_10	K02341	holB; DNA polymerase III subunit delta' [EC:2.7.7.7]	PF13177	DNA polymerase III, delta subunit	COG0470	DNA polymerase III subunit delta'	hypothetical protein [Gloeomargarita lithophora]	0	0	0	0
NODE_10_length_430085_cov_1.761286_241	678	SRBZ-1.bins.9	Gloeomargaritales-species1_10							hypothetical protein [Gloeomargarita lithophora]	0	0	0	373.6
NODE_10_length_430085_cov_1.761286_242	1539	SRBZ-1.bins.9	Gloeomargaritales-species1_10	K00602	purH; phosphoribosylaminoimidazolecarboxamide formyltransferase / IMP cyclohydrolase [EC:2.1.2.3 3.5.4.10]	PF01808	AICARFT/IMPCHase bienzyme	COG0138	phosphoribosylaminoimidazolecarboxamide formyltransferase/IMP cyclohydrolase	bifunctional phosphoribosylaminoimidazolecarboxamide formyltransferase/IMP cyclohydrolase [Gloeomargarita lithophora]	0	0	89.1381	169.731
NODE_10_length_430085_cov_1.761286_243	675	SRBZ-1.bins.9	Gloeomargaritales-species1_10	K01788	nanE; N-acylglucosamine-6-phosphate 2-epimerase [EC:5.1.3.9]	PF04131	Putative N-acetylmannosamine-6-phosphate epimerase	COG3010	N-acylglucosamine-6-phosphate 2-epimerase; Converts N-acetylmannosamine-6-phosphate (ManNAc- [...]	putative N-acetylmannosamine-6-phosphate 2-epimerase [Gloeomargarita lithophora]	0	0	0	93.8151
NODE_10_length_430085_cov_1.761286_244	93	SRBZ-1.bins.9	Gloeomargaritales-species1_10								0	0	0	0
NODE_10_length_430085_cov_1.761286_245	189	SRBZ-1.bins.9	Gloeomargaritales-species1_10								0	0	0	0
NODE_10_length_430085_cov_1.761286_246	1119	SRBZ-1.bins.9	Gloeomargaritales-species1_10	K08304	mltA; membrane-bound lytic murein transglycosylase A [EC:4.2.2.-]	PF03562	MltA specific insert domain	COG2821	putative transglycosylase	hypothetical protein [Gloeomargarita lithophora]	0	0	0	240.511
NODE_10_length_430085_cov_1.761286_247	225	SRBZ-1.bins.9	Gloeomargaritales-species1_10			PF09012	FeoC like transcriptional regulator			sugar metabolism transcriptional regulator [Desertifilum sp. IPPAS B-1220]	0	0	0	0
NODE_10_length_430085_cov_1.761286_248	2301	SRBZ-1.bins.9	Gloeomargaritales-species1_10	K04759	feoB; ferrous iron transport protein B	PF02421	Ferrous iron transport protein B	COG0370	ferrous iron transport protein B	Fe(2+) transporter permease subunit FeoB [Synechococcus sp. 63AY4M2]	0	0	0	0
NODE_10_length_430085_cov_1.761286_249	573	SRBZ-1.bins.9	Gloeomargaritales-species1_10	K04758	feoA; ferrous iron transport protein A	PF04023	FeoA domain	COG1918	ferrous iron transport protein A	iron transporter FeoA [Synechococcus sp. 60AY4M2]	0	0	0	0
NODE_10_length_430085_cov_1.761286_25	801	SRBZ-1.bins.9	Gloeomargaritales-species1_10	K02036	pstB; phosphate transport system ATP-binding protein [EC:7.3.2.1]	PF00005	ABC transporter	COG1117	phosphate ABC transporter permease; Part of the ABC transporter complex pstSACB involved in [...]	phosphate ABC transporter ATP-binding protein [Gloeomargarita lithophora]	0	0	0	19.7644
NODE_10_length_430085_cov_1.761286_250	291	SRBZ-1.bins.9	Gloeomargaritales-species1_10							hypothetical protein [Gloeomargarita lithophora]	0	0	0	0
NODE_10_length_430085_cov_1.761286_251	468	SRBZ-1.bins.9	Gloeomargaritales-species1_10	K11524	pixI; positive phototaxis protein PixI	PF01584	CheW-like domain	COG0835	CheW protein	hypothetical protein [Gloeomargarita lithophora]	0	0	0	33.8276
NODE_10_length_430085_cov_1.761286_252	1086	SRBZ-1.bins.9	Gloeomargaritales-species1_10	K03575	mutY; A/G-specific adenine glycosylase [EC:3.2.2.31]	PF14815	NUDIX domain	COG1194	A/G-specific adenine glycosylase	A/G-specific adenine glycosylase [Gloeomargarita lithophora]	0	0	0	29.1553
NODE_10_length_430085_cov_1.761286_253	822	SRBZ-1.bins.9	Gloeomargaritales-species1_10	K00677	lpxA; UDP-N-acetylglucosamine acyltransferase [EC:2.3.1.129]	PF13720	Udp N-acetylglucosamine O-acyltransferase; Domain 2	COG1043	UDP-N-acetylglucosamine acyltransferase; Involved in the biosynthesis of lipid A, a phosphor [...]	acyl-(acyl-carrier-protein)--UDP-N-acetylglucosamine O-acyltransferase [Gloeomargarita lithophora Alchichica-D10]	0	0	0	57.7785
NODE_10_length_430085_cov_1.761286_254	1131	SRBZ-1.bins.9	Gloeomargaritales-species1_10	K00748	lpxB; lipid-A-disaccharide synthase [EC:2.4.1.182]	PF02684	Lipid-A-disaccharide synthetase	COG0763	lipid-A-disaccharide synthase; Condensation of UDP-2,3-diacylglucosamine and 2,3- diacylgluc [...]	lipid-A-disaccharide synthase [Gloeomargarita lithophora]	0	0	0	55.9905
NODE_10_length_430085_cov_1.761286_255	1770	SRBZ-1.bins.9	Gloeomargaritales-species1_10	K08884	K08884; serine/threonine protein kinase, bacterial [EC:2.7.11.1]	PF00069	Protein kinase domain	COG0515	serine/threonine protein kinase	protein kinase [Gloeomargarita lithophora]	0	0	0	138.636
NODE_10_length_430085_cov_1.761286_256	123	SRBZ-1.bins.9	Gloeomargaritales-species1_10	K02723	psbY; photosystem II PsbY protein	PF06298	Photosystem II protein Y (PsbY)			photosystem II protein Y [Gloeomargarita lithophora]	0	0	0	193.065
NODE_10_length_430085_cov_1.761286_257	663	SRBZ-1.bins.9	Gloeomargaritales-species1_10	K07100	K07100; putative phosphoribosyl transferase	PF00156	Phosphoribosyl transferase domain	COG1926	hypothetical protein	phosphoribosyltransferase [Variovorax paradoxus]	0	0	0	202.965
NODE_10_length_430085_cov_1.761286_258	984	SRBZ-1.bins.9	Gloeomargaritales-species1_10	K00162	PDHB, pdhB; pyruvate dehydrogenase E1 component beta subunit [EC:1.2.4.1]	PF02779	Transketolase, pyrimidine binding domain	COG0022	pyruvate dehydrogenase E1 component beta subunit	alpha-ketoacid dehydrogenase subunit beta [Gloeomargarita lithophora]	0	0	0	96.5323
NODE_10_length_430085_cov_1.761286_259	1035	SRBZ-1.bins.9	Gloeomargaritales-species1_10	K00161	PDHA, pdhA; pyruvate dehydrogenase E1 component alpha subunit [EC:1.2.4.1]	PF00676	Dehydrogenase E1 component	COG1071	dehydrogenase, E1 component	pyruvate dehydrogenase (acetyl-transferring) E1 component subunit alpha [Gloeomargarita lithophora]	0	0	0	298.271
NODE_10_length_430085_cov_1.761286_26	813	SRBZ-1.bins.9	Gloeomargaritales-species1_10	K03149	thiG; thiazole synthase [EC:2.8.1.10]	PF05690	Thiazole biosynthesis protein ThiG	COG2022	glycine oxidase ThiO	thiazole synthase [Gloeomargarita lithophora]	0	0	168.738	457.608
NODE_10_length_430085_cov_1.761286_260	228	SRBZ-1.bins.9	Gloeomargaritales-species1_10							hypothetical protein [Gloeomargarita lithophora]	0	0	0	69.4355
NODE_10_length_430085_cov_1.761286_261	462	SRBZ-1.bins.9	Gloeomargaritales-species1_10			PF09367	CpeS-like protein	NOG121219	hypothetical protein	hypothetical protein [Gloeomargarita lithophora]	0	0	0	0
NODE_10_length_430085_cov_1.761286_262	1335	SRBZ-1.bins.9	Gloeomargaritales-species1_10	K04094	trmFO, gid; methylenetetrahydrofolate--tRNA-(uracil-5-)-methyltransferase [EC:2.1.1.74]	PF01134	Glucose inhibited division protein A	COG1206	tRNA (uracil-5-)-methyltransferase Gid; Catalyzes the folate-dependent formation of 5-methyl [...]	FADH(2)-oxidizing methylenetetrahydrofolate--tRNA-(uracil(54)-C(5))-methyltransferase TrmFO [Gloeomargarita lithophora]	0	0	0	17.788
NODE_10_length_430085_cov_1.761286_263	1035	SRBZ-1.bins.9	Gloeomargaritales-species1_10	K08963	mtnA; methylthioribose-1-phosphate isomerase [EC:5.3.1.23]	PF01008	Initiation factor 2 subunit family	COG0182	methylthioribose-1-phosphate isomerase; Catalyzes the interconversion of methylthioribose-1- [...]	S-methyl-5-thioribose-1-phosphate isomerase [Gloeomargarita lithophora]	0	0	0	374.751
NODE_10_length_430085_cov_1.761286_264	594	SRBZ-1.bins.9	Gloeomargaritales-species1_10	K03386	PRDX2_4, ahpC; peroxiredoxin 2/4 [EC:1.11.1.24]	PF00578	AhpC/TSA family	COG0450	anti-oxidant AhpCTSA family protein	peroxiredoxin [Synechococcus sp. JA-2-3B'a(2-13)]	0	0	0	2012.23
NODE_10_length_430085_cov_1.761286_265	624	SRBZ-1.bins.9	Gloeomargaritales-species1_10					NOG137089	hypothetical protein	hypothetical protein [Thermosynechococcus elongatus]	0	0	0	1103.62
NODE_10_length_430085_cov_1.761286_266	1374	SRBZ-1.bins.9	Gloeomargaritales-species1_10			PF02518	Histidine kinase-, DNA gyrase B-, and HSP90-like ATPase	COG5278	multi-sensor signal transduction histidine kinase	histidine kinase [Thermosynechococcus elongatus PKUAC-SCTE542]	0	0	0	161.309
NODE_10_length_430085_cov_1.761286_267	669	SRBZ-1.bins.9	Gloeomargaritales-species1_10	K11521	manR; two-component system, OmpR family, manganese sensing response regulator	PF00072	Response regulator receiver domain	COG0745	two component transcriptional regulator, winged helix family	DNA-binding response regulator [Thermosynechococcus elongatus PKUAC-SCTE542]	0	0	0	118.321
NODE_10_length_430085_cov_1.761286_268	960	SRBZ-1.bins.9	Gloeomargaritales-species1_10	K07080	K07080; uncharacterized protein	PF16868	NMT1-like family	COG2358	TRAP transporter solute receptor TAXI family protein	TAXI family TRAP transporter solute-binding subunit [Gloeomargarita lithophora]	0	0	0	123.682
NODE_10_length_430085_cov_1.761286_269	1065	SRBZ-1.bins.9	Gloeomargaritales-species1_10	K03405	chlI, bchI; magnesium chelatase subunit I [EC:6.6.1.1]	PF17863	AAA lid domain	COG1239	magnesium-chelatase subunit	magnesium chelatase ATPase subunit I [Gloeomargarita lithophora]	0	0	0	118.921
NODE_10_length_430085_cov_1.761286_27	1020	SRBZ-1.bins.9	Gloeomargaritales-species1_10	K14330	K14330; fatty aldehyde-generating acyl-ACP reductase [EC:1.2.1.80]			COG5322	hypothetical protein	long-chain acyl-[acyl-carrier-protein] reductase [Gloeomargarita lithophora]	0	0	67.2469	294.897
NODE_10_length_430085_cov_1.761286_270	948	SRBZ-1.bins.9	Gloeomargaritales-species1_10			PF01578	Cytochrome C assembly protein	COG0755	ABC-type transport system involved in cytochrome c biogenesis permease component-like; Requi [...]	c-type cytochrome biogenesis protein CcsB [Gloeomargarita lithophora]	535.503	0	0	718.087
NODE_10_length_430085_cov_1.761286_271	1110	SRBZ-1.bins.9	Gloeomargaritales-species1_10	K06883	K06883; uncharacterized protein	PF01926	50S ribosome-binding GTPase	COG1100	hypothetical protein	hypothetical protein [Gloeomargarita lithophora]	0	0	0	7.13122
NODE_10_length_430085_cov_1.761286_272	1122	SRBZ-1.bins.9	Gloeomargaritales-species1_10			PF13432	Tetratricopeptide repeat	COG0457	Tetratricopeptide TPR_2 repeat protein	tetratricopeptide repeat protein [Gloeomargarita lithophora]	0	0	0	126.989
NODE_10_length_430085_cov_1.761286_273	255	SRBZ-1.bins.9	Gloeomargaritales-species1_10			PF00196	Bacterial regulatory proteins, luxR family	COG2771	LuxR family transcriptional regulator	response regulator transcription factor [Gloeomargarita lithophora]	0	0	0	434.585
NODE_10_length_430085_cov_1.761286_274	258	SRBZ-1.bins.9	Gloeomargaritales-species1_10							hypothetical protein [Gloeomargarita lithophora]	0	0	0	306.808
NODE_10_length_430085_cov_1.761286_275	189	SRBZ-1.bins.9	Gloeomargaritales-species1_10					NOG16781	hypothetical protein	hypothetical protein [Gloeomargarita lithophora]	0	0	0	1298.33
NODE_10_length_430085_cov_1.761286_276	684	SRBZ-1.bins.9	Gloeomargaritales-species1_10	K00765	hisG; ATP phosphoribosyltransferase [EC:2.4.2.17]	PF01634	ATP phosphoribosyltransferase	COG0040	ATP phosphoribosyltransferase; Catalyzes the condensation of ATP and 5-phosphoribose 1- diph [...]	ATP phosphoribosyltransferase [Gloeomargarita lithophora]	0	0	401.122	567.057
NODE_10_length_430085_cov_1.761286_277	324	SRBZ-1.bins.9	Gloeomargaritales-species1_10			PF04483	Protein of unknown function (DUF565)			DUF565 domain-containing protein [Gloeomargarita lithophora]	0	0	0	73.2931
NODE_10_length_430085_cov_1.761286_278	924	SRBZ-1.bins.9	Gloeomargaritales-species1_10	K03074	secF; preprotein translocase subunit SecF	PF02355	Protein export membrane protein	COG0341	preprotein translocase subunit SecF	protein translocase subunit SecF [Gloeomargarita lithophora]	0	0	0	188.468
NODE_10_length_430085_cov_1.761286_279	852	SRBZ-1.bins.9	Gloeomargaritales-species1_10	K02286	cpcC; phycocyanin-associated rod linker protein	PF00427	Phycobilisome Linker polypeptide	NOG11002	Phycobilisome linker polypeptide	photosystem I reaction center subunit XII [Gloeomargarita lithophora]	0	0	0	2898.69
NODE_10_length_430085_cov_1.761286_28	687	SRBZ-1.bins.9	Gloeomargaritales-species1_10	K14331	K14331; fatty aldehyde decarbonylase [EC:4.1.99.5]	PF11266	Long-chain fatty aldehyde decarbonylase	NOG10542	hypothetical protein	aldehyde oxygenase (deformylating) [Gloeomargarita lithophora]	0	0	499.213	1025.46
NODE_10_length_430085_cov_1.761286_280	489	SRBZ-1.bins.9	Gloeomargaritales-species1_10	K02284	cpcA; phycocyanin alpha chain	PF00502	Phycobilisome protein	NOG11542	phycocyanin, alpha subunit	phycocyanin subunit alpha [Gloeomargarita lithophora]	1730.26	0	6592.67	30982.7
NODE_10_length_430085_cov_1.761286_281	519	SRBZ-1.bins.9	Gloeomargaritales-species1_10	K02285	cpcB; phycocyanin beta chain	PF00502	Phycobilisome protein	NOG11531	phycocyanin beta subunit; Light-harvesting photosynthetic bile pigment-protein from the phyc [...]	phycocyanin subunit beta [Gloeomargarita lithophora]	1630.24	0	2378.91	53823.4
NODE_10_length_430085_cov_1.761286_282	753	SRBZ-1.bins.9	Gloeomargaritales-species1_10	K02290	cpcG; phycobilisome rod-core linker protein	PF00427	Phycobilisome Linker polypeptide	NOG12247	Phycobilisome linker polypeptide	phycobilisome rod-core linker polypeptide CpcG [Gloeomargarita lithophora]	0	0	728.731	1829.11
NODE_10_length_430085_cov_1.761286_283	1704	SRBZ-1.bins.9	Gloeomargaritales-species1_10	K01950	E6.3.5.1, NADSYN1, QNS1, nadE; NAD+ synthase (glutamine-hydrolysing) [EC:6.3.5.1]	PF02540	NAD synthase	COG0388	NAD+ synthetase	NAD+ synthase [Gloeomargarita lithophora]	0	0	80.5068	413.435
NODE_10_length_430085_cov_1.761286_284	672	SRBZ-1.bins.9	Gloeomargaritales-species1_10			PF19368	AraR C-terminal winged HTH domain	COG1051	hypothetical protein	NUDIX hydrolase [Gloeomargarita lithophora]	0	0	0	82.4547
NODE_10_length_430085_cov_1.761286_285	600	SRBZ-1.bins.9	Gloeomargaritales-species1_10	K00969	nadD; nicotinate-nucleotide adenylyltransferase [EC:2.7.7.18]	PF01467	Cytidylyltransferase-like	COG1057	nicotinic acid mononucleotide adenylyltransferase; Catalyzes the reversible adenylation of n [...]	nicotinate-nucleotide adenylyltransferase [Gloeomargarita lithophora]	0	0	0	145.12
NODE_10_length_430085_cov_1.761286_286	2316	SRBZ-1.bins.9	Gloeomargaritales-species1_10	K02689	psaA; photosystem I P700 chlorophyll a apoprotein A1	PF00223	Photosystem I psaA/psaB protein	NOG05023	photosystem I P700 chlorophyll a apoprotein A1; PsaA and psaB bind P700, the primary electro [...]	photosystem I core protein PsaA [Gloeomargarita lithophora]	383008	429918	335051	118249
NODE_10_length_430085_cov_1.761286_287	2232	SRBZ-1.bins.9	Gloeomargaritales-species1_10	K02690	psaB; photosystem I P700 chlorophyll a apoprotein A2	PF00223	Photosystem I psaA/psaB protein	NOG04867	photosystem I core protein PsaB; PsaA and psaB bind P700, the primary electron donor of phot [...]	photosystem I core protein PsaB [Phormidium sp. HE10JO]	1781.65	0	3441.88	12618.2
NODE_10_length_430085_cov_1.761286_288	774	SRBZ-1.bins.9	Gloeomargaritales-species1_10			PF14559	Tetratricopeptide repeat	NOG240665	TPR repeat-containing protein	tetratricopeptide repeat protein [Gloeomargarita lithophora]	0	0	0	0
NODE_10_length_430085_cov_1.761286_289	741	SRBZ-1.bins.9	Gloeomargaritales-species1_10	K01091	gph; phosphoglycolate phosphatase [EC:3.1.3.18]	PF13419	Haloacid dehalogenase-like hydrolase	COG0546	HAD family hydrolase	HAD family hydrolase [Gloeomargarita lithophora]	228.366	0	0	405.931
NODE_10_length_430085_cov_1.761286_29	765	SRBZ-1.bins.9	Gloeomargaritales-species1_10					NOG10432	hypothetical protein	hypothetical protein [Gloeomargarita lithophora]	0	0	0	0
NODE_10_length_430085_cov_1.761286_290	576	SRBZ-1.bins.9	Gloeomargaritales-species1_10	K03100	lepB; signal peptidase I [EC:3.4.21.89]	PF10502	Signal peptidase, peptidase S26	COG0681	signal peptidase I	signal peptidase I [Gloeomargarita lithophora]	293.783	0	952.664	316.076
NODE_10_length_430085_cov_1.761286_291	1593	SRBZ-1.bins.9	Gloeomargaritales-species1_10	K16149	K16149; 1,4-alpha-glucan branching enzyme [EC:2.4.1.18]	PF03065	Glycosyl hydrolase family 57	COG1543	hypothetical protein	glycoside hydrolase family 57 protein [Gloeomargarita lithophora]	0	0	0	203.73
NODE_10_length_430085_cov_1.761286_292	909	SRBZ-1.bins.9	Gloeomargaritales-species1_10	K01963	accD; acetyl-CoA carboxylase carboxyl transferase subunit beta [EC:6.4.1.2 2.1.3.15]	PF01039	Carboxyl transferase domain	COG0777	acetyl-CoA carboxylase subunit beta	acetyl-CoA carboxylase carboxyltransferase subunit beta [Gloeomargarita lithophora]	558.479	0	0	0
NODE_10_length_430085_cov_1.761286_293	486	SRBZ-1.bins.9	Gloeomargaritales-species1_10	K02720	psbV; photosystem II cytochrome c550	PF14495	Cytochrome c-550 domain	NOG13404	cytochrome c-550; Low-potential cytochrome c that plays a role in the oxygen-evolving comple [...]	cytochrome c-550 [Gloeomargarita lithophora]	0	0	564.542	1840.47
NODE_10_length_430085_cov_1.761286_294	486	SRBZ-1.bins.9	Gloeomargaritales-species1_10	K02720	psbV; photosystem II cytochrome c550	PF14495	Cytochrome c-550 domain	NOG42755	cytochrome c-550; Possible low-potential cytochrome c (Potential)	photosystem II cytochrome PsbV2 [Gloeomargarita lithophora]	0	0	141.135	700.356
NODE_10_length_430085_cov_1.761286_295	324	SRBZ-1.bins.9	Gloeomargaritales-species1_10	K07390	grxD, GLRX5; monothiol glutaredoxin	PF00462	Glutaredoxin	COG0278	glutaredoxin-related protein	Grx4 family monothiol glutaredoxin [Gloeomargarita lithophora]	0	0	0	268.741
NODE_10_length_430085_cov_1.761286_296	1065	SRBZ-1.bins.9	Gloeomargaritales-species1_10	K00605	gcvT, AMT; aminomethyltransferase [EC:2.1.2.10]	PF01571	Aminomethyltransferase folate-binding domain	COG0404	putative aminomethyltransferase; The glycine cleavage system catalyzes the degradation of gl [...]	glycine cleavage system aminomethyltransferase GcvT [Gloeomargarita lithophora]	0	0	0	44.5952
NODE_10_length_430085_cov_1.761286_297	387	SRBZ-1.bins.9	Gloeomargaritales-species1_10	K02437	gcvH, GCSH; glycine cleavage system H protein	PF01597	Glycine cleavage H-protein	COG0509	glycine cleavage system protein H; The glycine cleavage system catalyzes the degradation of [...]	glycine cleavage system protein GcvH [Gloeomargarita lithophora]	874.517	0	0	184.085
NODE_10_length_430085_cov_1.761286_298	450	SRBZ-1.bins.9	Gloeomargaritales-species1_10	K09775	K09775; uncharacterized protein	PF02681	Divergent PAP2 family	COG1963	integral membrane protein	divergent PAP2 family protein [Gloeomargarita lithophora]	0	0	0	598.071
NODE_10_length_430085_cov_1.761286_299	912	SRBZ-1.bins.9	Gloeomargaritales-species1_10	K13789	GGPS; geranylgeranyl diphosphate synthase, type II [EC:2.5.1.1 2.5.1.10 2.5.1.29]	PF00348	Polyprenyl synthetase	COG0142	Polyprenyl synthetase	polyprenyl synthetase family protein [Gloeomargarita lithophora]	742.189	0	0	364.537
NODE_10_length_430085_cov_1.761286_3	1200	SRBZ-1.bins.9	Gloeomargaritales-species1_10	K03885	ndh; NADH:ubiquinone reductase (H+-translocating) [EC:7.1.1.2]	PF07992	Pyridine nucleotide-disulphide oxidoreductase	COG1252	FAD-dependent pyridine nucleotide-disulphide oxidoreductase	NAD(P)/FAD-dependent oxidoreductase [unicellular cyanobacterium SU2]	0	0	114.32	336.415
NODE_10_length_430085_cov_1.761286_30	576	SRBZ-1.bins.9	Gloeomargaritales-species1_10	K00275	pdxH, PNPO; pyridoxamine 5'-phosphate oxidase [EC:1.4.3.5]	PF12766	Pyridoxamine 5'-phosphate oxidase	COG5135	hypothetical protein	pyridoxamine 5'-phosphate oxidase [Gloeomargarita lithophora]	0	0	0	41.2274
NODE_10_length_430085_cov_1.761286_300	918	SRBZ-1.bins.9	Gloeomargaritales-species1_10	K08994	yneE, BEST; ion channel-forming bestrophin family protein	PF01062	Bestrophin, RFP-TM, chloride channel	COG3781	protein of unknown function UPF0187	hypothetical protein [Gloeomargarita lithophora]	0	0	0	103.473
NODE_10_length_430085_cov_1.761286_301	1605	SRBZ-1.bins.9	Gloeomargaritales-species1_10			PF09992	Phosphodiester glycosidase	COG4632	hypothetical protein	phosphodiester glycosidase family protein [Gloeomargarita lithophora]	0	0	427.363	276.185
NODE_10_length_430085_cov_1.761286_302	264	SRBZ-1.bins.9	Gloeomargaritales-species1_10			PF13414	TPR repeat			tetratricopeptide repeat protein [Gloeomargarita lithophora]	0	0	0	0
NODE_10_length_430085_cov_1.761286_303	462	SRBZ-1.bins.9	Gloeomargaritales-species1_10	K22450	SNAT; aralkylamine N-acetyltransferase [EC:2.3.1.87]	PF00583	Acetyltransferase (GNAT) family	COG0454	putative acetyltransferase	GNAT family N-acetyltransferase [Gloeomargarita lithophora]	0	0	0	68.5338
NODE_10_length_430085_cov_1.761286_304	645	SRBZ-1.bins.9	Gloeomargaritales-species1_10	K07000	K07000; uncharacterized protein	PF05728	Uncharacterised protein family (UPF0227)	NOG68313	hypothetical protein	alpha/beta fold hydrolase [Gloeomargarita lithophora]	0	0	0	220.902
NODE_10_length_430085_cov_1.761286_305	696	SRBZ-1.bins.9	Gloeomargaritales-species1_10	K08640	E3.4.17.14; zinc D-Ala-D-Ala carboxypeptidase [EC:3.4.17.14]	PF01427	D-ala-D-ala dipeptidase	COG2173	D-alanyl-D-alanine dipeptidase-like	M15 family metallopeptidase [Gloeomargarita lithophora]	0	0	0	0
NODE_10_length_430085_cov_1.761286_306	822	SRBZ-1.bins.9	Gloeomargaritales-species1_10	K13282	cphB; cyanophycinase [EC:3.4.15.6]	PF03575	Peptidase family S51	COG4242	cyanophycinase	cyanophycinase [Gloeomargarita lithophora]	0	0	0	19.2595
NODE_10_length_430085_cov_1.761286_307	2625	SRBZ-1.bins.9	Gloeomargaritales-species1_10	K03802	cphA; cyanophycin synthetase [EC:6.3.2.29 6.3.2.30]	PF18921	Cyanophycin synthase-like N-terminal domain	COG1181	cyanophycin synthetase	cyanophycin synthetase [Gloeomargarita lithophora]	0	0	0	42.2168
NODE_10_length_430085_cov_1.761286_308	2805	SRBZ-1.bins.9	Gloeomargaritales-species1_10	K02335	polA; DNA polymerase I [EC:2.7.7.7]	PF00476	DNA polymerase family A	COG0749	DNA polymerase I	DNA polymerase I [Gloeomargarita lithophora]	0	0	0	28.2198
NODE_10_length_430085_cov_1.761286_309	543	SRBZ-1.bins.9	Gloeomargaritales-species1_10			PF02915	Rubrerythrin	COG1592	hypothetical protein	hypothetical protein [Gloeomargarita lithophora]	0	0	1389.52	1151.63
NODE_10_length_430085_cov_1.761286_31	396	SRBZ-1.bins.9	Gloeomargaritales-species1_10			PF13442	Cytochrome C oxidase, cbb3-type, subunit III	COG2010	cytochrome	cytochrome c class I [Gloeomargarita lithophora Alchichica-D10]	0	0	0	59.9671
NODE_10_length_430085_cov_1.761286_310	753	SRBZ-1.bins.9	Gloeomargaritales-species1_10			PF17774	Putative RNA-binding domain in YlmH	COG2302	photosystem II S4 domain protein	photosystem II S4 domain protein [Gloeomargarita lithophora]	224.726	0	0	31.5365
NODE_10_length_430085_cov_1.761286_311	1095	SRBZ-1.bins.9	Gloeomargaritales-species1_10			PF00805	Pentapeptide repeats (8 copies)	COG1357	pentapeptide repeat-containing protein	putative low-complexity proteins [Gloeomargarita lithophora Alchichica-D10]	0	0	0	14.4578
NODE_10_length_430085_cov_1.761286_312	717	SRBZ-1.bins.9	Gloeomargaritales-species1_10			PF00805	Pentapeptide repeats (8 copies)	COG1357	pentapeptide repeat protein	pentapeptide repeat-containing protein [Gloeomargarita lithophora]	0	0	0	66.2398
NODE_10_length_430085_cov_1.761286_313	687	SRBZ-1.bins.9	Gloeomargaritales-species1_10	K01952	PFAS, purL; phosphoribosylformylglycinamidine synthase [EC:6.3.5.3]	PF13507	CobB/CobQ-like glutamine amidotransferase domain	COG0047	phosphoribosylformylglycinamidine synthase I	phosphoribosylformylglycinamidine synthase subunit PurQ [Gloeomargarita lithophora]	0	0	0	276.529
NODE_10_length_430085_cov_1.761286_314	258	SRBZ-1.bins.9	Gloeomargaritales-species1_10	K01952	PFAS, purL; phosphoribosylformylglycinamidine synthase [EC:6.3.5.3]	PF02700	Phosphoribosylformylglycinamidine (FGAM) synthase	COG1828	phosphoribosylformylglycinamidine synthase subunit PurS	phosphoribosylformylglycinamidine synthase subunit PurS [Gloeomargarita lithophora]	0	0	0	490.893
NODE_10_length_430085_cov_1.761286_315	234	SRBZ-1.bins.9	Gloeomargaritales-species1_10					NOG43504	hypothetical protein	hypothetical protein [Gloeomargarita lithophora]	0	0	0	0
NODE_10_length_430085_cov_1.761286_316	1239	SRBZ-1.bins.9	Gloeomargaritales-species1_10	K02004	ABC.CD.P; putative ABC transport system permease protein	PF12704	MacB-like periplasmic core domain	COG0577	ABC transporter permease protein	FtsX-like permease family protein [Gloeomargarita lithophora]	0	0	0	0
NODE_10_length_430085_cov_1.761286_317	1062	SRBZ-1.bins.9	Gloeomargaritales-species1_10	K02005	ABC.CD.TX; HlyD family secretion protein	PF16576	Barrel-sandwich domain of CusB or HlyD membrane-fusion	COG0845	hypothetical protein	HlyD family efflux transporter periplasmic adaptor subunit [Gloeomargarita lithophora]	0	0	0	59.6283
NODE_10_length_430085_cov_1.761286_318	330	SRBZ-1.bins.9	Gloeomargaritales-species1_10	K01602	rbcS, cbbS; ribulose-bisphosphate carboxylase small chain [EC:4.1.1.39]	PF00101	Ribulose bisphosphate carboxylase, small chain	COG4451	Ribulose-bisphosphate carboxylase	ribulose bisphosphate carboxylase small subunit [Gloeomargarita lithophora]	2563.93	0	13926.2	1271.3
NODE_10_length_430085_cov_1.761286_319	378	SRBZ-1.bins.9	Gloeomargaritales-species1_10			PF02341	RbcX protein	NOG14198	chaperonin-like RbcX	hypothetical protein [Gloeomargarita lithophora]	223.835	0	3992.12	2366.32
NODE_10_length_430085_cov_1.761286_32	471	SRBZ-1.bins.9	Gloeomargaritales-species1_10	K02939	RP-L9, MRPL9, rplI; large subunit ribosomal protein L9	PF03948	Ribosomal protein L9, C-terminal domain	COG0359	50S ribosomal protein L9; Binds to the 23S rRNA (By similarity)	50S ribosomal protein L9 [Gloeomargarita lithophora]	0	0	0	773.078
NODE_10_length_430085_cov_1.761286_320	1422	SRBZ-1.bins.9	Gloeomargaritales-species1_10	K01601	rbcL, cbbL; ribulose-bisphosphate carboxylase large chain [EC:4.1.1.39]	PF00016	Ribulose bisphosphate carboxylase large chain, catalytic domain	COG1850	ribulose bisophosphate carboxylase; RuBisCO catalyzes two reactions: the carboxylation of D- [...]	RecName: Full=Ribulose bisphosphate carboxylase large chain; Short=RuBisCO large subunit	833.005	0	2411.81	4414.28
NODE_10_length_430085_cov_1.761286_321	657	SRBZ-1.bins.9	Gloeomargaritales-species1_10	K02242	comFC; competence protein ComFC			COG1040	hypothetical protein	ComF family protein [Gloeomargarita lithophora]	0	0	0	240.963
NODE_10_length_430085_cov_1.761286_322	1017	SRBZ-1.bins.9	Gloeomargaritales-species1_10			PF13343	Bacterial extracellular solute-binding protein	COG0687	ABC transporter, periplasmic solute-binding protein	extracellular solute-binding protein [Gloeomargarita lithophora]	0	0	0	295.767
NODE_10_length_430085_cov_1.761286_323	1068	SRBZ-1.bins.9	Gloeomargaritales-species1_10			PF03480	Bacterial extracellular solute-binding protein, family 7	COG4663	TRAP dicarboxylate transporter-DctP subunit	ABC transporter substrate-binding protein [Gloeomargarita lithophora]	0	0	0	22.235
NODE_10_length_430085_cov_1.761286_324	354	SRBZ-1.bins.9	Gloeomargaritales-species1_10			PF13827	Domain of unknown function (DUF4189)			DUF4189 domain-containing protein [Gloeomargarita lithophora]	0	0	0	3577.7
NODE_10_length_430085_cov_1.761286_325	696	SRBZ-1.bins.9	Gloeomargaritales-species1_10	K01591	pyrF; orotidine-5'-phosphate decarboxylase [EC:4.1.1.23]	PF00215	Orotidine 5'-phosphate decarboxylase / HUMPS family	COG0284	orotidine 5'-phosphate decarboxylase; Catalyzes the decarboxylation of orotidine 5'- monopho [...]	orotidine-5'-phosphate decarboxylase [Gloeomargarita lithophora]	0	0	197.103	659.638
NODE_10_length_430085_cov_1.761286_326	111	SRBZ-1.bins.9	Gloeomargaritales-species1_10								0	0	0	0
NODE_10_length_430085_cov_1.761286_327	1125	SRBZ-1.bins.9	Gloeomargaritales-species1_10	K02657	pilG; twitching motility two-component system response regulator PilG	PF00072	Response regulator receiver domain	COG0784	response regulator receiver protein	response regulator [Gloeomargarita lithophora]	601.668	0	0	84.4336
NODE_10_length_430085_cov_1.761286_328	378	SRBZ-1.bins.9	Gloeomargaritales-species1_10	K02658	pilH; twitching motility two-component system response regulator PilH	PF00072	Response regulator receiver domain	COG0784	response regulator receiver protein	response regulator receiver protein [Gloeomargarita lithophora Alchichica-D10]	0	0	0	20.9409
NODE_10_length_430085_cov_1.761286_329	468	SRBZ-1.bins.9	Gloeomargaritales-species1_10			PF01584	CheW-like domain			chemotaxis protein CheW [Gloeomargarita lithophora]	0	0	0	84.5689
NODE_10_length_430085_cov_1.761286_33	1389	SRBZ-1.bins.9	Gloeomargaritales-species1_10	K03568	tldD; TldD protein	PF19289	PmbA/TldA metallopeptidase C-terminal domain	COG0312	peptidase U62 modulator of DNA gyrase	TldD/PmbA family protein [Gloeomargarita lithophora]	0	0	0	51.2893
NODE_10_length_430085_cov_1.761286_330	2610	SRBZ-1.bins.9	Gloeomargaritales-species1_10	K02660	pilJ; twitching motility protein PilJ	PF00015	Methyl-accepting chemotaxis protein (MCP) signalling domain	COG0840	methyl-accepting chemotaxis-like protein	methyl-accepting chemotaxis protein [Gloeomargarita lithophora]	0	0	0	60.6563
NODE_10_length_430085_cov_1.761286_331	2490	SRBZ-1.bins.9	Gloeomargaritales-species1_10	K02487		PF00072	Response regulator receiver domain	COG0784	two-component hybrid sensor & regulator	hybrid sensor histidine kinase/response regulator [Gloeomargarita lithophora]	0	0	0	44.5057
NODE_10_length_430085_cov_1.761286_332	1404	SRBZ-1.bins.9	Gloeomargaritales-species1_10	K02230	cobN; cobaltochelatase CobN [EC:6.6.1.2]	PF02514	CobN/Magnesium Chelatase	COG1429	CobN/magnesium chelatase domain-containing protein	cobalamin biosynthesis protein CobN [Gloeomargarita lithophora]	241.053	0	97.7091	163.5
NODE_10_length_430085_cov_1.761286_333	432	SRBZ-1.bins.9	Gloeomargaritales-species1_10							hypothetical protein [Gloeomargarita lithophora]	0	0	0	54.9698
NODE_10_length_430085_cov_1.761286_334	1296	SRBZ-1.bins.9	Gloeomargaritales-species1_10	K03797	E3.4.21.102, prc, ctpA; carboxyl-terminal processing protease [EC:3.4.21.102]	PF03572	Peptidase family S41	COG0793	carboxyl-terminal protease	S41 family peptidase [Gloeomargarita lithophora]	0	0	0	916.163
NODE_10_length_430085_cov_1.761286_335	342	SRBZ-1.bins.9	Gloeomargaritales-species1_10	K08903	psb28; photosystem II 13kDa protein	PF03912	Psb28 protein	NOG08123	photosystem II reaction center protein Psb28	photosystem II reaction center protein Psb28 [Gloeomargarita lithophora]	0	0	0	2661.7
NODE_10_length_430085_cov_1.761286_336	477	SRBZ-1.bins.9	Gloeomargaritales-species1_10	K06346	jag; spoIIIJ-associated protein	PF01424	R3H domain	COG1847	single-stranded nucleic acid binding R3H domain-containing protein	hypothetical protein [Gloeomargarita lithophora]	0	0	0	265.514
NODE_10_length_430085_cov_1.761286_337	2187	SRBZ-1.bins.9	Gloeomargaritales-species1_10	K00694	bcsA; cellulose synthase (UDP-forming) [EC:2.4.1.12]	PF00535	Glycosyl transferase family 2	COG1215	Cellulose synthase (UDP-forming)	Cellulose synthase (UDP-forming) [Gloeomargarita lithophora Alchichica-D10]	154.75	0	62.7268	141.157
NODE_10_length_430085_cov_1.761286_338	210	SRBZ-1.bins.9	Gloeomargaritales-species1_10					NOG76567	hypothetical protein	hypothetical protein [Gloeomargarita lithophora]	0	0	0	75.3872
NODE_10_length_430085_cov_1.761286_339	585	SRBZ-1.bins.9	Gloeomargaritales-species1_10			PF07176	Alpha/beta hydrolase of unknown function (DUF1400)	NOG44124	hypothetical protein	alpha/beta hydrolase [Gloeomargarita lithophora]	0	0	469.004	1014.83
NODE_10_length_430085_cov_1.761286_34	1035	SRBZ-1.bins.9	Gloeomargaritales-species1_10	K01933	purM; phosphoribosylformylglycinamidine cyclo-ligase [EC:6.3.3.1]	PF02769	AIR synthase related protein, C-terminal domain	COG0150	phosphoribosylaminoimidazole synthetase	phosphoribosylformylglycinamidine cyclo-ligase [Gloeomargarita lithophora]	0	0	0	76.4797
NODE_10_length_430085_cov_1.761286_340	660	SRBZ-1.bins.9	Gloeomargaritales-species1_10	K18672	dacA; diadenylate cyclase [EC:2.7.7.85]	PF02457	DisA bacterial checkpoint controller nucleotide-binding	COG1624	hypothetical protein	hypothetical protein [Gloeomargarita lithophora]	0	0	0	59.9671
NODE_10_length_430085_cov_1.761286_341	753	SRBZ-1.bins.9	Gloeomargaritales-species1_10	K00806	uppS; undecaprenyl diphosphate synthase [EC:2.5.1.31]	PF01255	Putative undecaprenyl diphosphate synthase	COG0020	undecaprenyl pyrophosphate synthetase; Generates undecaprenyl pyrophosphate (UPP) from isope [...]	isoprenyl transferase [Gloeomargarita lithophora]	0	0	0	73.5851
NODE_10_length_430085_cov_1.761286_342	963	SRBZ-1.bins.9	Gloeomargaritales-species1_10	K21900	cysL; LysR family transcriptional regulator, transcriptional activator of the cysJI operon	PF03466	LysR substrate binding domain	COG0583	LysR family transcriptional regulator	LysR family transcriptional regulator [Gloeomargarita lithophora]	0	0	0	189.055
NODE_10_length_430085_cov_1.761286_343	576	SRBZ-1.bins.9	Gloeomargaritales-species1_10	K00859	coaE; dephospho-CoA kinase [EC:2.7.1.24]	PF01121	Dephospho-CoA kinase	COG0237	dephospho-CoA kinase	dephospho-CoA kinase [Gloeomargarita lithophora]	0	0	476.332	467.243
NODE_10_length_430085_cov_1.761286_344	426	SRBZ-1.bins.9	Gloeomargaritales-species1_10	K07216	hr; hemerythrin	PF01814	Hemerythrin HHE cation binding domain	NOG78888	hemerythrin-like metal-binding protein	bacteriohemerythrin [Cyanothece sp. PCC 7425]	0	0	322.027	1096.3
NODE_10_length_430085_cov_1.761286_345	399	SRBZ-1.bins.9	Gloeomargaritales-species1_10	K07131	K07131; uncharacterized protein	PF03259	Roadblock/LC7 domain	COG2018	hypothetical protein	diacylglyceryl transferase [Chlorobium sp. 445]	0	0	0	654.678
NODE_10_length_430085_cov_1.761286_346	546	SRBZ-1.bins.9	Gloeomargaritales-species1_10	K06945	K06945; uncharacterized protein	PF03029	Conserved hypothetical ATP binding protein	COG2229	hypothetical protein	MULTISPECIES: GTPase [Thermosynechococcus]	0	0	0	57.9901
NODE_10_length_430085_cov_1.761286_347	777	SRBZ-1.bins.9	Gloeomargaritales-species1_10			PF14332	Domain of unknown function (DUF4388)	NOG265382	hypothetical protein	hypothetical protein DCF17_17850 [Leptolyngbya antarctica]	0	0	176.555	275.061
NODE_10_length_430085_cov_1.761286_348	699	SRBZ-1.bins.9	Gloeomargaritales-species1_10			PF00106	short chain dehydrogenase	COG4221	short-chain dehydrogenase/reductase SDR	SDR family oxidoreductase [Gloeomargarita lithophora]	0	0	0	271.782
NODE_10_length_430085_cov_1.761286_349	1200	SRBZ-1.bins.9	Gloeomargaritales-species1_10			PF03600	Citrate transporter	COG1055	arsenite-antimonite (ArsAB) efflux family protein	anion transporter [Gloeocapsopsis sp. AAB1 = 1H9]	0	0	0	52.771
NODE_10_length_430085_cov_1.761286_35	906	SRBZ-1.bins.9	Gloeomargaritales-species1_10	K03642	rlpA; rare lipoprotein A	PF03330	Lytic transglycolase	COG0797	rare lipoprotein A	septal ring lytic transglycosylase RlpA family protein [Gloeomargarita lithophora]	186.776	0	0	393.161
NODE_10_length_430085_cov_1.761286_350	639	SRBZ-1.bins.9	Gloeomargaritales-species1_10	K07566	tsaC, rimN, SUA5; L-threonylcarbamoyladenylate synthase [EC:2.7.7.87]	PF01300	Telomere recombination	COG0009	putative YrdC-like RNA-binding protein	Sua5/YciO/YrdC/YwlC family protein [Thermosynechococcus elongatus PKUAC-SCTE542]	0	0	0	210.589
NODE_10_length_430085_cov_1.761286_351	936	SRBZ-1.bins.9	Gloeomargaritales-species1_10	K04763	xerD; integrase/recombinase XerD	PF00589	Phage integrase family	COG4974	integrase family protein	tyrosine-type recombinase/integrase [Gloeomargarita lithophora]	0	0	0	177.595
NODE_10_length_430085_cov_1.761286_352	183	SRBZ-1.bins.9	Gloeomargaritales-species1_10					NOG71240	hypothetical protein	hypothetical protein [Pseudanabaena sp. SR411]	0	0	0	259.53
NODE_10_length_430085_cov_1.761286_353	96	SRBZ-1.bins.9	Gloeomargaritales-species1_10								0	0	0	0
NODE_10_length_430085_cov_1.761286_354	975	SRBZ-1.bins.9	Gloeomargaritales-species1_10	K00609	pyrB, PYR2; aspartate carbamoyltransferase catalytic subunit [EC:2.1.3.2]	PF02729	Aspartate/ornithine carbamoyltransferase, carbamoyl-P binding domain	COG0540	aspartate carbamoyltransferase catalytic subunit	aspartate carbamoyltransferase catalytic subunit [Gloeomargarita lithophora]	0	0	0	40.5931
NODE_10_length_430085_cov_1.761286_355	285	SRBZ-1.bins.9	Gloeomargaritales-species1_10			PF05768	Glutaredoxin-like domain (DUF836)	NOG258038	hypothetical protein	Thiol-disulfide isomerase and thioredoxins [Gloeomargarita lithophora Alchichica-D10]	0	0	0	0
NODE_10_length_430085_cov_1.761286_356	630	SRBZ-1.bins.9	Gloeomargaritales-species1_10	K08591	plsY; acyl phosphate:glycerol-3-phosphate acyltransferase [EC:2.3.1.275]	PF02660	Glycerol-3-phosphate acyltransferase	COG0344	hypothetical protein	glycerol-3-phosphate 1-O-acyltransferase PlsY [Gloeomargarita lithophora]	0	0	0	125.645
NODE_10_length_430085_cov_1.761286_357	261	SRBZ-1.bins.9	Gloeomargaritales-species1_10			PF12095	Protein CHLORORESPIRATORY REDUCTION 7	NOG45070	hypothetical protein	chlororespiratory reduction protein 7 [Gloeomargarita lithophora]	0	0	0	0
NODE_10_length_430085_cov_1.761286_358	534	SRBZ-1.bins.9	Gloeomargaritales-species1_10			PF13414	TPR repeat	NOG256064	TPR repeat-containing protein	tetratricopeptide repeat protein [Gloeomargarita lithophora]	0	0	0	311.29
NODE_10_length_430085_cov_1.761286_359	282	SRBZ-1.bins.9	Gloeomargaritales-species1_10							hypothetical protein [Gloeomargarita lithophora]	0	0	0	224.557
NODE_10_length_430085_cov_1.761286_36	1506	SRBZ-1.bins.9	Gloeomargaritales-species1_10	K13799	panC-cmk; pantoate ligase / CMP/dCMP kinase [EC:6.3.2.1 2.7.4.25]	PF02569	Pantoate-beta-alanine ligase	COG0414	pantoate/beta-alanine ligase	bifunctional pantoate--beta-alanine ligase/(d)CMP kinase [Gloeomargarita lithophora]	0	0	0	26.2804
NODE_10_length_430085_cov_1.761286_360	171	SRBZ-1.bins.9	Gloeomargaritales-species1_10			PF00504	Chlorophyll A-B binding protein	NOG145532	CAB/ELIP/HLIP superfamily protein	high light inducible protein [[Leptolyngbya] sp. JSC-1]	0	0	0	786.936
NODE_10_length_430085_cov_1.761286_361	1206	SRBZ-1.bins.9	Gloeomargaritales-species1_10	K06883	K06883; uncharacterized protein	PF05128	Domain of unknown function (DUF697)	COG1100	small GTP-binding protein domain-containing protein	DUF697 domain-containing protein [Gloeomargarita lithophora]	0	0	0	78.7627
NODE_10_length_430085_cov_1.761286_362	306	SRBZ-1.bins.9	Gloeomargaritales-species1_10			PF12732	YtxH-like protein	COG4980	hypothetical protein	hypothetical protein [Gloeomargarita lithophora]	0	0	0	827.78
NODE_10_length_430085_cov_1.761286_363	438	SRBZ-1.bins.9	Gloeomargaritales-species1_10					NOG09479	hypothetical protein	hypothetical protein [Gloeomargarita lithophora]	0	0	0	289.156
NODE_10_length_430085_cov_1.761286_364	1365	SRBZ-1.bins.9	Gloeomargaritales-species1_10	K03977	engA, der; GTPase	PF14714	KH-domain-like of EngA bacterial GTPase enzymes, C-terminal	COG1160	GTP-binding protein EngA; GTPase of unknown physiological role (By similarity)	ribosome biogenesis GTPase Der [Gloeomargarita lithophora]	0	0	0	139.176
NODE_10_length_430085_cov_1.761286_365	492	SRBZ-1.bins.9	Gloeomargaritales-species1_10					NOG42842	hypothetical protein	hypothetical protein [Gloeomargarita lithophora]	0	0	0	176.976
NODE_10_length_430085_cov_1.761286_366	576	SRBZ-1.bins.9	Gloeomargaritales-species1_10	K03523	bioY; biotin transport system substrate-specific component	PF02632	BioY family	COG1268	BioY protein	biotin transporter BioY [Gloeomargarita lithophora]	0	0	0	137.424
NODE_10_length_430085_cov_1.761286_367	453	SRBZ-1.bins.9	Gloeomargaritales-species1_10	K03101	lspA; signal peptidase II [EC:3.4.23.36]	PF01252	Signal peptidase (SPase) II	COG0597	lipoprotein signal peptidase; This protein specifically catalyzes the removal of signal pept [...]	lipoprotein signal peptidase [Gloeomargarita lithophora]	0	0	0	0
NODE_10_length_430085_cov_1.761286_368	357	SRBZ-1.bins.9	Gloeomargaritales-species1_10					NOG72896	hypothetical protein	hypothetical protein [Gloeomargarita lithophora]	0	0	0	332.59
NODE_10_length_430085_cov_1.761286_369	426	SRBZ-1.bins.9	Gloeomargaritales-species1_10			PF02082	Iron-dependent Transcriptional regulator	COG1959	transcriptional regulator, BadM/Rrf2 family	Rrf2 family transcriptional regulator [Gloeomargarita lithophora]	1191.68	0	0	576.022
NODE_10_length_430085_cov_1.761286_37	1083	SRBZ-1.bins.9	Gloeomargaritales-species1_10			PF18477	0	COG4956	PilT protein domain protein	PilT protein domain-containing protein [Gloeomargarita lithophora Alchichica-D10]	0	0	0	190.034
NODE_10_length_430085_cov_1.761286_370	957	SRBZ-1.bins.9	Gloeomargaritales-species1_10	K01738	cysK; cysteine synthase [EC:2.5.1.47]	PF00291	Pyridoxal-phosphate dependent enzyme	COG0031	cysteine synthase A	cysteine synthase A [Gloeomargarita lithophora]	0	0	215.021	314.31
NODE_10_length_430085_cov_1.761286_371	522	SRBZ-1.bins.9	Gloeomargaritales-species1_10							hypothetical protein [Gloeomargarita lithophora]	324.174	0	2233.83	2623.39
NODE_10_length_430085_cov_1.761286_372	1248	SRBZ-1.bins.9	Gloeomargaritales-species1_10			PF02397	Bacterial sugar transferase	COG2148	undecaprenyl-phosphate galactosephosphotransferase	hypothetical protein [Gloeomargarita lithophora]	0	0	0	25.3707
NODE_10_length_430085_cov_1.761286_373	1020	SRBZ-1.bins.9	Gloeomargaritales-species1_10	K09818	ABC.MN.S; manganese/iron transport system substrate-binding protein	PF01297	Zinc-uptake complex component A periplasmic	COG0803	periplasmic solute binding protein	metal ABC transporter substrate-binding protein [Gloeomargarita lithophora]	0	0	0	93.1253
NODE_10_length_430085_cov_1.761286_374	711	SRBZ-1.bins.9	Gloeomargaritales-species1_10	K09820	ABC.MN.A; manganese/iron transport system ATP-binding protein	PF00005	ABC transporter	COG1121	ABC transporter related	metal ABC transporter ATP-binding protein [Gloeomargarita lithophora]	0	0	0	0
NODE_10_length_430085_cov_1.761286_375	261	SRBZ-1.bins.9	Gloeomargaritales-species1_10	K07075	K07075; uncharacterized protein	PF18765	Polymerase beta, Nucleotidyltransferase	COG1669	DNA polymerase beta domain protein region	nucleotidyltransferase family protein [Pyrinomonas methylaliphatogenes]	0	0	0	0
NODE_10_length_430085_cov_1.761286_376	186	SRBZ-1.bins.9	Gloeomargaritales-species1_10								0	0	0	0
NODE_10_length_430085_cov_1.761286_377	939	SRBZ-1.bins.9	Gloeomargaritales-species1_10	K18979	queG; epoxyqueuosine reductase [EC:1.17.99.6]	PF08331	Domain of unknown function (DUF1730)	COG1600	hypothetical protein	tRNA epoxyqueuosine(34) reductase QueG [Gloeomargarita lithophora]	0	0	0	0
NODE_10_length_430085_cov_1.761286_378	666	SRBZ-1.bins.9	Gloeomargaritales-species1_10	K09807	K09807; uncharacterized protein	PF04402	Protein of unknown function (DUF541)	COG2968	protein of unknown function DUF541	DUF541 domain-containing protein [Gloeomargarita lithophora]	0	0	0	843.861
NODE_10_length_430085_cov_1.761286_379	543	SRBZ-1.bins.9	Gloeomargaritales-species1_10			PF10726	Protein of function (DUF2518)	NOG12868	hypothetical protein	hypothetical protein [Gloeomargarita lithophora]	0	0	0	568.527
NODE_10_length_430085_cov_1.761286_38	297	SRBZ-1.bins.9	Gloeomargaritales-species1_10					NOG25002	hypothetical protein	hypothetical protein [Gloeomargarita lithophora]	0	0	0	1119.38
NODE_10_length_430085_cov_1.761286_380	1101	SRBZ-1.bins.9	Gloeomargaritales-species1_10	K00005	gldA; glycerol dehydrogenase [EC:1.1.1.6]	PF00465	Iron-containing alcohol dehydrogenase	COG0371	iron-containing alcohol dehydrogenase	iron-containing alcohol dehydrogenase family protein [Gloeomargarita lithophora]	0	0	0	201.306
NODE_10_length_430085_cov_1.761286_381	666	SRBZ-1.bins.9	Gloeomargaritales-species1_10					COG0491	Beta-lactamase-like	Zn-dependent hydrolase, including glyoxylase [Gloeomargarita lithophora Alchichica-D10]	0	0	0	71.3122
NODE_10_length_430085_cov_1.761286_382	1071	SRBZ-1.bins.9	Gloeomargaritales-species1_10	K06873	K06873; uncharacterized protein	PF07085	DRTGG domain	COG0857	hypothetical protein	phosphotransacetylase family protein [Gloeomargarita lithophora]	0	0	0	73.909
NODE_10_length_430085_cov_1.761286_383	201	SRBZ-1.bins.9	Gloeomargaritales-species1_10			PF09493	Tryptophan-rich protein (DUF2389)	NOG14343	CHP02450-containing protein	hypothetical protein BI308_08500 [Roseofilum reptotaenium AO1-A]	0	0	0	39.3813
NODE_10_length_430085_cov_1.761286_384	588	SRBZ-1.bins.9	Gloeomargaritales-species1_10			PF00578	AhpC/TSA family	COG0526	hypothetical protein	MULTISPECIES: thioredoxin family protein [Synechococcus]	0	0	0	228.854
NODE_10_length_430085_cov_1.761286_385	900	SRBZ-1.bins.9	Gloeomargaritales-species1_10	K01878	glyQ; glycyl-tRNA synthetase alpha chain [EC:6.1.1.14]	PF02091	Glycyl-tRNA synthetase alpha subunit	COG0752	glycyl-tRNA synthetase subunit alpha	glycine--tRNA ligase subunit alpha [Gloeomargarita lithophora]	0	0	457.279	158.313
NODE_10_length_430085_cov_1.761286_386	1323	SRBZ-1.bins.9	Gloeomargaritales-species1_10			PF07005	Sugar-binding N-terminal domain	COG3395	hypothetical protein	four-carbon acid sugar kinase family protein [Gloeomargarita lithophora]	0	0	0	227.358
NODE_10_length_430085_cov_1.761286_387	345	SRBZ-1.bins.9	Gloeomargaritales-species1_10	K09747	ebfC; nucleoid-associated protein EbfC	PF02575	YbaB/EbfC DNA-binding family	COG0718	hypothetical protein	YbaB/EbfC family nucleoid-associated protein [Gloeomargarita lithophora]	0	0	0	803.037
NODE_10_length_430085_cov_1.761286_388	2781	SRBZ-1.bins.9	Gloeomargaritales-species1_10	K03070	secA; preprotein translocase subunit SecA [EC:7.4.2.8]	PF07517	SecA DEAD-like domain	COG0653	preprotein translocase subunit SecA; Part of the Sec protein translocase complex. Interacts [...]	preprotein translocase subunit SecA [Gloeomargarita lithophora]	60.8483	0	98.6578	210.629
NODE_10_length_430085_cov_1.761286_389	390	SRBZ-1.bins.9	Gloeomargaritales-species1_10					NOG269835	methyltransferase FkbM	FkbM family methyltransferase [Nitrosospira sp. Nsp2]	0	0	0	0
NODE_10_length_430085_cov_1.761286_39	597	SRBZ-1.bins.9	Gloeomargaritales-species1_10			PF11375	Protein of unknown function (DUF3177)	NOG11770	hypothetical protein	DUF3177 family protein [Gloeomargarita lithophora]	0	0	0	1630.86
NODE_10_length_430085_cov_1.761286_390	222	SRBZ-1.bins.9	Gloeomargaritales-species1_10							FkbM family methyltransferase [Nitrosospira sp. Nsp2]	0	0	0	0
NODE_10_length_430085_cov_1.761286_391	1098	SRBZ-1.bins.9	Gloeomargaritales-species1_10	K07568	queA; S-adenosylmethionine:tRNA ribosyltransferase-isomerase [EC:2.4.99.17]	PF02547	Queuosine biosynthesis protein	COG0809	S-adenosylmethionine:tRNA ribosyltransferase-isomerase; Transfers and isomerizes the ribose [...]	tRNA preQ1(34) S-adenosylmethionine ribosyltransferase-isomerase QueA [Gloeomargarita lithophora]	0	0	0	21.6275
NODE_10_length_430085_cov_1.761286_392	1167	SRBZ-1.bins.9	Gloeomargaritales-species1_10	K11720	lptG; lipopolysaccharide export system permease protein	PF03739	Lipopolysaccharide export system permease LptF/LptG	COG0795	hypothetical protein	permease YjgP/YjgQ [Gloeomargarita lithophora Alchichica-D10]	0	0	0	13.5658
NODE_10_length_430085_cov_1.761286_393	318	SRBZ-1.bins.9	Gloeomargaritales-species1_10			PF10674	Protein of unknown function (DUF2488)	NOG09872	hypothetical protein	DUF2488 family protein [Gloeomargarita lithophora]	0	0	0	0
NODE_10_length_430085_cov_1.761286_394	1050	SRBZ-1.bins.9	Gloeomargaritales-species1_10	K06966	ppnN; pyrimidine/purine-5'-nucleotide nucleosidase [EC:3.2.2.10 3.2.2.-]	PF03641	Possible lysine decarboxylase	COG1611	hypothetical protein	LOG family protein [Gloeomargarita lithophora]	0	0	0	75.3872
NODE_10_length_430085_cov_1.761286_395	522	SRBZ-1.bins.9	Gloeomargaritales-species1_10			PF14221	Domain of unknown function (DUF4330)	NOG12962	hypothetical protein	DUF4330 domain-containing protein [Gloeomargarita lithophora]	0	0	0	788.532
NODE_10_length_430085_cov_1.761286_396	1098	SRBZ-1.bins.9	Gloeomargaritales-species1_10	K18855	E1.1.1.374; UDP-N-acetylglucosamine 3-dehydrogenase [EC:1.1.1.374]	PF01408	Oxidoreductase family, NAD-binding Rossmann fold	COG0673	oxidoreductase domain protein	Gfo/Idh/MocA family oxidoreductase [Gloeomargarita lithophora]	0	0	0	21.6275
NODE_10_length_430085_cov_1.761286_397	696	SRBZ-1.bins.9	Gloeomargaritales-species1_10	K06196	ccdA; cytochrome c-type biogenesis protein	PF02683	Cytochrome C biogenesis protein transmembrane region	COG0785	putative C-type cytochrome biogenesis protein	hypothetical protein [Gloeomargarita lithophora]	0	0	0	34.1192
NODE_10_length_430085_cov_1.761286_398	1161	SRBZ-1.bins.9	Gloeomargaritales-species1_10	K01956	carA, CPA1; carbamoyl-phosphate synthase small subunit [EC:6.3.5.5]	PF00988	Carbamoyl-phosphate synthase small chain, CPSase domain	COG0505	carbamoyl phosphate synthase small subunit	glutamine-hydrolyzing carbamoyl-phosphate synthase small subunit [Gloeomargarita lithophora]	0	0	0	449.985
NODE_10_length_430085_cov_1.761286_399	501	SRBZ-1.bins.9	Gloeomargaritales-species1_10	K06962	K06962; uncharacterized protein	PF05991	YacP-like NYN domain	COG3688	hypothetical protein	NYN domain-containing protein [Gloeomargarita lithophora]	0	0	0	31.5994
NODE_10_length_430085_cov_1.761286_4	600	SRBZ-1.bins.9	Gloeomargaritales-species1_10	K02276	coxC, ctaE; cytochrome c oxidase subunit III [EC:7.1.1.9]	PF00510	Cytochrome c oxidase subunit III	COG1845	cytochrome c oxidase subunit III	heme-copper oxidase subunit III [Gloeomargarita lithophora]	0	0	0	39.5783
NODE_10_length_430085_cov_1.761286_40	1212	SRBZ-1.bins.9	Gloeomargaritales-species1_10	K09919	K09919; uncharacterized protein	PF04339	Peptidogalycan biosysnthesis/recognition	COG3146	hypothetical protein	N-acetyltransferase [Gloeomargarita lithophora]	0	0	0	52.2485
NODE_10_length_430085_cov_1.761286_400	468	SRBZ-1.bins.9	Gloeomargaritales-species1_10			PF13301	Protein of unknown function (DUF4079)	NOG08010	hypothetical protein	DUF4079 domain-containing protein [Gloeomargarita lithophora]	0	0	0	236.793
NODE_10_length_430085_cov_1.761286_401	282	SRBZ-1.bins.9	Gloeomargaritales-species1_10			PF13319	Protein of unknown function (DUF4090)	NOG13017	hypothetical protein	DUF4090 family protein [Gloeomargarita lithophora]	0	0	0	252.627
NODE_10_length_430085_cov_1.761286_402	681	SRBZ-1.bins.9	Gloeomargaritales-species1_10	K20523	SH3YL1; SH3 domain-containing YSC84-like protein 1	PF04366	Las17-binding protein actin regulator	COG2930	hypothetical protein	lipid-binding SYLF domain-containing protein [Gloeomargarita lithophora]	1490.92	0	201.444	302.213
NODE_10_length_430085_cov_1.761286_403	1785	SRBZ-1.bins.9	Gloeomargaritales-species1_10	K05515	mrdA; penicillin-binding protein 2 [EC:3.4.16.4]	PF00905	Penicillin binding protein transpeptidase domain	COG0768	penicillin-binding protein 2	penicillin-binding protein 2 [Gloeomargarita lithophora]	0	0	0	97.5598
NODE_10_length_430085_cov_1.761286_404	1587	SRBZ-1.bins.9	Gloeomargaritales-species1_10			PF12452	Protein of unknown function (DUF3685)	NOG293199	response regulator receiver protein	DUF3685 domain-containing protein [Gloeomargarita lithophora]	0	0	0	4.98781
NODE_10_length_430085_cov_1.761286_405	1233	SRBZ-1.bins.9	Gloeomargaritales-species1_10	K09942	K09942; uncharacterized protein	PF16258	Domain of unknown function (DUF4912)	COG3330	hypothetical protein	DUF4912 domain-containing protein [Gloeomargarita lithophora]	137.242	0	0	1065.69
NODE_10_length_430085_cov_1.761286_406	1440	SRBZ-1.bins.9	Gloeomargaritales-species1_10	K00031	IDH1, IDH2, icd; isocitrate dehydrogenase [EC:1.1.1.42]	PF00180	Isocitrate/isopropylmalate dehydrogenase	COG0538	isocitrate dehydrogenase	NADP-dependent isocitrate dehydrogenase [Gloeomargarita lithophora]	117.513	0	0	54.9698
NODE_10_length_430085_cov_1.761286_407	1347	SRBZ-1.bins.9	Gloeomargaritales-species1_10	K06168	miaB; tRNA-2-methylthio-N6-dimethylallyladenosine synthase [EC:2.8.4.3]	PF00919	Uncharacterized protein family UPF0004	COG0621	hypothetical protein; Catalyzes the methylthiolation of N6- (dimethylallyl)adenosine (i(6)A) [...]	tRNA (N6-isopentenyl adenosine(37)-C2)-methylthiotransferase MiaB [Gloeomargarita lithophora]	0	0	0	88.1476
NODE_10_length_430085_cov_1.761286_408	372	SRBZ-1.bins.9	Gloeomargaritales-species1_10	K01579	panD; aspartate 1-decarboxylase [EC:4.1.1.11]	PF02261	Aspartate decarboxylase	COG0853	aspartate alpha-decarboxylase; Catalyzes the pyruvoyl-dependent decarboxylation of aspartate [...]	aspartate 1-decarboxylase [Gloeomargarita lithophora]	0	0	0	744.752
NODE_10_length_430085_cov_1.761286_409	519	SRBZ-1.bins.9	Gloeomargaritales-species1_10	K01507	ppa; inorganic pyrophosphatase [EC:3.6.1.1]	PF00719	Inorganic pyrophosphatase	COG0221	inorganic pyrophosphatase	inorganic diphosphatase [Gloeomargarita lithophora]	0	0	0	579.566
NODE_10_length_430085_cov_1.761286_41	528	SRBZ-1.bins.9	Gloeomargaritales-species1_10	K01802	E5.2.1.8; peptidylprolyl isomerase [EC:5.2.1.8]	PF00254	FKBP-type peptidyl-prolyl cis-trans isomerase	COG0545	FKBP-type peptidyl-prolyl cis-trans isomerase	peptidyl-prolyl cis-trans isomerase, FKBP-type domain protein [Gloeomargarita lithophora Alchichica-D10]	0	0	0	59.9671
NODE_10_length_430085_cov_1.761286_410	525	SRBZ-1.bins.9	Gloeomargaritales-species1_10			PF00583	Acetyltransferase (GNAT) family	NOG232463	acetyltransferase	GNAT family N-acetyltransferase [Gloeomargarita lithophora]	0	0	0	180.929
NODE_10_length_430085_cov_1.761286_411	1371	SRBZ-1.bins.9	Gloeomargaritales-species1_10	K03147	thiC; phosphomethylpyrimidine synthase [EC:4.1.99.17]	PF01964	Radical SAM ThiC family	COG0422	thiamine biosynthesis protein ThiC; Required for the synthesis of the hydromethylpyrimidine [...]	phosphomethylpyrimidine synthase [Gloeomargarita lithophora]	0	0	0	155.888
NODE_10_length_430085_cov_1.761286_412	123	SRBZ-1.bins.9	Gloeomargaritales-species1_10					NOG132004	hypothetical protein	hypothetical protein [Gloeomargarita lithophora]	0	0	0	128.71
NODE_10_length_430085_cov_1.761286_413	1521	SRBZ-1.bins.9	Gloeomargaritales-species1_10			PF12706	Beta-lactamase superfamily domain	COG1236	beta-lactamase domain protein	MBL fold metallo-hydrolase [Gloeomargarita lithophora]	0	0	0	72.8594
NODE_10_length_430085_cov_1.761286_414	2049	SRBZ-1.bins.9	Gloeomargaritales-species1_10			PF00069	Protein kinase domain	COG2319	WD-40 repeat-containing serine/threonin protein kinase	protein kinase [Gloeomargarita lithophora]	0	0	0	150.664
NODE_10_length_430085_cov_1.761286_415	363	SRBZ-1.bins.9	Gloeomargaritales-species1_10	K05574	ndhC; NAD(P)H-quinone oxidoreductase subunit 3 [EC:7.1.1.2]	PF00507	NADH-ubiquinone/plastoquinone oxidoreductase, chain 3	COG0838	NADH dehydrogenase subunit A; NDH-1 shuttles electrons from an unknown electron donor, via F [...]	NAD(P)H-quinone oxidoreductase subunit 3 [Gloeomargarita lithophora]	0	0	0	218.062
NODE_10_length_430085_cov_1.761286_416	729	SRBZ-1.bins.9	Gloeomargaritales-species1_10	K05582	ndhK; NAD(P)H-quinone oxidoreductase subunit K [EC:7.1.1.2]	PF01058	NADH ubiquinone oxidoreductase, 20 Kd subunit	COG0377	NADH dehydrogenase subunit B; NDH-1 shuttles electrons from an unknown electron donor, via F [...]	NADH-quinone oxidoreductase subunit B [Gloeomargarita lithophora]	0	0	0	1009.82
NODE_10_length_430085_cov_1.761286_417	510	SRBZ-1.bins.9	Gloeomargaritales-species1_10	K05581	ndhJ; NAD(P)H-quinone oxidoreductase subunit J [EC:7.1.1.2]	PF00329	Respiratory-chain NADH dehydrogenase, 30 Kd subunit	COG0852	NADH dehydrogenase subunit J; NDH-1 shuttles electrons from an unknown electron donor, via F [...]	NAD(P)H-quinone oxidoreductase subunit J [Gloeomargarita lithophora]	0	0	0	465.627
NODE_10_length_430085_cov_1.761286_418	99	SRBZ-1.bins.9	Gloeomargaritales-species1_10								0	0	0	639.649
NODE_10_length_430085_cov_1.761286_419	546	SRBZ-1.bins.9	Gloeomargaritales-species1_10	K02825	pyrR; pyrimidine operon attenuation protein / uracil phosphoribosyltransferase [EC:2.4.2.9]	PF00156	Phosphoribosyl transferase domain	COG2065	bifunctional pyrimidine regulatory protein PyrR uracil phosphoribosyltransferase; Regulates [...]	bifunctional pyr operon transcriptional regulator/uracil phosphoribosyltransferase PyrR [Gloeomargarita lithophora]	0	0	0	101.483
NODE_10_length_430085_cov_1.761286_42	1278	SRBZ-1.bins.9	Gloeomargaritales-species1_10	K01251	E3.3.1.1, ahcY; adenosylhomocysteinase [EC:3.3.1.1]	PF00670	S-adenosyl-L-homocysteine hydrolase, NAD binding domain	COG0499	S-adenosyl-L-homocysteine hydrolase	adenosylhomocysteinase [Gloeomargarita lithophora]	0	0	0	1176.82
NODE_10_length_430085_cov_1.761286_420	207	SRBZ-1.bins.9	Gloeomargaritales-species1_10					NOG14680	hypothetical protein	hypothetical protein [Gloeomargarita lithophora]	0	0	0	38.2399
NODE_10_length_430085_cov_1.761286_421	966	SRBZ-1.bins.9	Gloeomargaritales-species1_10	K00721	DPM1; dolichol-phosphate mannosyltransferase [EC:2.4.1.83]	PF00535	Glycosyl transferase family 2	COG0463	glycosyl transferase	glycosyltransferase family 2 protein [Gloeomargarita lithophora]	0	0	0	319.576
NODE_10_length_430085_cov_1.761286_422	504	SRBZ-1.bins.9	Gloeomargaritales-species1_10	K07042	ybeY, yqfG; probable rRNA maturation factor	PF02130	Endoribonuclease YbeY	COG0319	putative metalloprotease; May have metalloprotease activity (Potential)	rRNA maturation RNase YbeY [Gloeomargarita lithophora]	0	0	0	109.94
NODE_10_length_430085_cov_1.761286_423	888	SRBZ-1.bins.9	Gloeomargaritales-species1_10	K02548	menA; 1,4-dihydroxy-2-naphthoate polyprenyltransferase [EC:2.5.1.74]	PF01040	UbiA prenyltransferase family	COG1575	1,4-dihydroxy-2-naphthoate octaprenyltransferase	2-carboxy-1,4-naphthoquinone phytyltransferase [Gloeomargarita lithophora]	0	0	0	71.3122
NODE_10_length_430085_cov_1.761286_424	810	SRBZ-1.bins.9	Gloeomargaritales-species1_10	K01011	TST, MPST, sseA; thiosulfate/3-mercaptopyruvate sulfurtransferase [EC:2.8.1.1 2.8.1.2]	PF00581	Rhodanese-like domain	COG2897	Rhodanese domain protein	sulfurtransferase [Gloeomargarita lithophora]	0	0	0	48.862
NODE_10_length_430085_cov_1.761286_425	801	SRBZ-1.bins.9	Gloeomargaritales-species1_10	K02036	pstB; phosphate transport system ATP-binding protein [EC:7.3.2.1]	PF00005	ABC transporter	COG1117	phosphate ABC transporter, ATP-binding protein; Part of the ABC transporter complex pstSACB [...]	phosphate ABC transporter ATP-binding protein [Gloeomargarita lithophora]	0	0	0	29.6466
NODE_10_length_430085_cov_1.761286_426	894	SRBZ-1.bins.9	Gloeomargaritales-species1_10	K02038	pstA; phosphate transport system permease protein	PF00528	Binding-protein-dependent transport system inner membrane component	COG0581	phosphate ABC transporter, inner membrane subunit PstA; Part of a binding-protein-dependent [...]	phosphate ABC transporter permease PstA [Gloeomargarita lithophora]	0	0	0	0
NODE_10_length_430085_cov_1.761286_427	966	SRBZ-1.bins.9	Gloeomargaritales-species1_10	K02037	pstC; phosphate transport system permease protein	PF00528	Binding-protein-dependent transport system inner membrane component	COG0573	phosphate ABC transporter permease; Part of a binding-protein-dependent transport system. Pr [...]	phosphate ABC transporter permease subunit PstC [Gloeomargarita lithophora]	0	0	0	98.3311
NODE_10_length_430085_cov_1.761286_428	1116	SRBZ-1.bins.9	Gloeomargaritales-species1_10	K02040	pstS; phosphate transport system substrate-binding protein	PF12849	PBP superfamily domain	COG0226	phosphate-binding periplasmic protein	phosphate ABC transporter substrate-binding protein PstS [Gloeomargarita lithophora]	0	0	0	85.1145
NODE_10_length_430085_cov_1.761286_429	480	SRBZ-1.bins.9	Gloeomargaritales-species1_10	K02426	sufE; cysteine desulfuration protein SufE	PF02657	Fe-S metabolism associated domain	COG2166	Fe-S metabolism associated SufE	SufE family protein [Gloeomargarita lithophora]	0	0	0	0
NODE_10_length_430085_cov_1.761286_43	945	SRBZ-1.bins.9	Gloeomargaritales-species1_10	K02377	TSTA3, fcl; GDP-L-fucose synthase [EC:1.1.1.271]	PF01370	NAD dependent epimerase/dehydratase family	COG0451	GDP-fucose synthetase	GDP-L-fucose synthase [Gloeomargarita lithophora]	0	0	0	41.8818
NODE_10_length_430085_cov_1.761286_430	1122	SRBZ-1.bins.9	Gloeomargaritales-species1_10	K11522	pixG; two-component system, chemotaxis family, response regulator PixG	PF00072	Response regulator receiver domain	COG0784	response regulator receiver protein	response regulator receiver protein [Gloeomargarita lithophora Alchichica-D10]	0	0	489.068	783.099
NODE_10_length_430085_cov_1.761286_431	879	SRBZ-1.bins.9	Gloeomargaritales-species1_10	K11071	potB; spermidine/putrescine transport system permease protein			COG1176	binding-protein-dependent transport systems inner membrane component; Part of a binding-prot [...]	ABC transporter permease [Gloeomargarita lithophora]	0	0	0	243.143
NODE_10_length_430085_cov_1.761286_432	1290	SRBZ-1.bins.9	Gloeomargaritales-species1_10	K00975	glgC; glucose-1-phosphate adenylyltransferase [EC:2.7.7.27]	PF00483	Nucleotidyl transferase	COG0448	glucose-1-phosphate adenylyltransferase	glucose-1-phosphate adenylyltransferase [Gloeomargarita lithophora]	0	0	0	276.127
NODE_10_length_430085_cov_1.761286_433	1089	SRBZ-1.bins.9	Gloeomargaritales-species1_10	K00817	hisC; histidinol-phosphate aminotransferase [EC:2.6.1.9]	PF00155	Aminotransferase class I and II	COG0079	histidinol-phosphate aminotransferase	histidinol-phosphate transaminase [Gloeomargarita lithophora]	0	0	125.972	43.6124
NODE_10_length_430085_cov_1.761286_434	477	SRBZ-1.bins.9	Gloeomargaritales-species1_10			PF03364	Polyketide cyclase / dehydrase and lipid transport	COG5637	cyclase/dehydrase	hypothetical protein [Gloeomargarita lithophora]	0	0	0	398.272
NODE_10_length_430085_cov_1.761286_435	1416	SRBZ-1.bins.9	Gloeomargaritales-species1_10	K00514	ZDS, crtQ; zeta-carotene desaturase [EC:1.3.5.6]	PF01593	Flavin containing amine oxidoreductase	COG3349	zeta-carotene desaturase	9,9'-di-cis-zeta-carotene desaturase [Gloeomargarita lithophora]	0	0	0	100.623
NODE_10_length_430085_cov_1.761286_436	1287	SRBZ-1.bins.9	Gloeomargaritales-species1_10	K22935	XK1, psk; D-ribulokinase [EC:2.7.1.47]	PF02782	FGGY family of carbohydrate kinases, C-terminal domain	COG1070	putative sugar kinase	FGGY-family carbohydrate kinase [Gloeomargarita lithophora]	0	0	319.775	61.5047
NODE_10_length_430085_cov_1.761286_437	2811	SRBZ-1.bins.9	Gloeomargaritales-species1_10	K01537	ATP2C; P-type Ca2+ transporter type 2C [EC:7.2.2.10]	PF00122	E1-E2 ATPase	COG0474	ATPase, P-type (transporting), HAD superfamily, subfamily IC	cation-transporting P-type ATPase [Gloeomargarita lithophora]	0	0	244.012	321.019
NODE_10_length_430085_cov_1.761286_438	1014	SRBZ-1.bins.9	Gloeomargaritales-species1_10			PF00072	Response regulator receiver domain	COG3706	response regulator	response regulator [Gloeomargarita lithophora]	0	0	270.579	226.384
NODE_10_length_430085_cov_1.761286_439	876	SRBZ-1.bins.9	Gloeomargaritales-species1_10	K15523	FN3KRP; protein-ribulosamine 3-kinase [EC:2.7.1.172]	PF03881	Fructosamine kinase	COG3001	fructosamine kinase, putative	fructosamine kinase family protein [Gloeomargarita lithophora]	0	0	78.3012	63.2529
NODE_10_length_430085_cov_1.761286_44	909	SRBZ-1.bins.9	Gloeomargaritales-species1_10	K09695	nodI; lipooligosaccharide transport system ATP-binding protein	PF00005	ABC transporter	COG1131	hypothetical protein	ABC transporter ATP-binding protein [Gloeomargarita lithophora]	0	0	0	95.789
NODE_10_length_430085_cov_1.761286_440	1020	SRBZ-1.bins.9	Gloeomargaritales-species1_10	K00788	thiE; thiamine-phosphate pyrophosphorylase [EC:2.5.1.3]	PF02581	Thiamine monophosphate synthase	COG0352	thiamine-phosphate pyrophosphorylase	thiamine phosphate synthase [Gloeomargarita lithophora]	0	0	0	232.813
NODE_10_length_430085_cov_1.761286_441	789	SRBZ-1.bins.9	Gloeomargaritales-species1_10	K09134	flA; adenosyl-fluoride synthase [EC:2.5.1.63]	PF01887	S-adenosyl-l-methionine hydroxide adenosyltransferase	COG1912	hypothetical protein	SAM-dependent chlorinase/fluorinase [Gloeomargarita lithophora]	0	0	0	70.2276
NODE_10_length_430085_cov_1.761286_442	117	SRBZ-1.bins.9	Gloeomargaritales-species1_10	K02710	psbI; photosystem II PsbI protein	PF02532	Photosystem II reaction centre I protein (PSII 4.8 kDa protein)	NOG229104	photosystem II protein PsbI; This protein is a component of the reaction center of photosyst [...]	photosystem II reaction center protein I [Cyanothece sp. PCC 7425]	0	0	2345.02	1014.83
NODE_10_length_430085_cov_1.761286_443	1887	SRBZ-1.bins.9	Gloeomargaritales-species1_10			PF12600	Protein of unknown function (DUF3769)	NOG10998	hypothetical protein	DUF3769 domain-containing protein [Gloeomargarita lithophora]	0	0	145.399	109.066
NODE_10_length_430085_cov_1.761286_444	1089	SRBZ-1.bins.9	Gloeomargaritales-species1_10	K01736	aroC; chorismate synthase [EC:4.2.3.5]	PF01264	Chorismate synthase	COG0082	chorismate synthase	chorismate synthase [Gloeomargarita lithophora]	0	0	0	21.8062
NODE_10_length_430085_cov_1.761286_445	459	SRBZ-1.bins.9	Gloeomargaritales-species1_10							hypothetical protein [Gloeomargarita lithophora]	0	0	0	17.2454
NODE_10_length_430085_cov_1.761286_446	702	SRBZ-1.bins.9	Gloeomargaritales-species1_10	K02533	lasT; tRNA/rRNA methyltransferase [EC:2.1.1.-]	PF00588	SpoU rRNA Methylase family	COG0565	RNA methyltransferase, TrmH family, group 1	RNA methyltransferase [Gloeomargarita lithophora]	0	0	0	0
NODE_10_length_430085_cov_1.761286_447	657	SRBZ-1.bins.9	Gloeomargaritales-species1_10	K18159	NDUFAF1, CIA30; NADH dehydrogenase [ubiquinone] 1 alpha subcomplex assembly factor 1	PF08547	Complex I intermediate-associated protein 30 (CIA30)	COG0702	hypothetical protein	Putative nucleoside-diphosphate-sugar epimerase [Gloeomargarita lithophora Alchichica-D10]	772.69	0	417.606	759.035
NODE_10_length_430085_cov_1.761286_448	633	SRBZ-1.bins.9	Gloeomargaritales-species1_10	K06042	cobH-cbiC; precorrin-8X/cobalt-precorrin-8 methylmutase [EC:5.4.99.61 5.4.99.60]	PF02570	Precorrin-8X methylmutase	COG2082	precorrin-8X methylmutase	hypothetical protein [Gloeomargarita lithophora]	267.329	0	216.72	200.08
NODE_10_length_430085_cov_1.761286_449	369	SRBZ-1.bins.9	Gloeomargaritales-species1_10	K11523	pixH; two-component system, chemotaxis family, response regulator PixH	PF00072	Response regulator receiver domain	COG0784	response regulator receiver protein	response regulator [Gloeomargarita lithophora]	0	0	0	150.161
NODE_10_length_430085_cov_1.761286_45	456	SRBZ-1.bins.9	Gloeomargaritales-species1_10								0	0	0	277.742
NODE_10_length_430085_cov_1.761286_450	1002	SRBZ-1.bins.9	Gloeomargaritales-species1_10								0	0	0	86.8984
NODE_10_length_430085_cov_1.761286_451	519	SRBZ-1.bins.9	Gloeomargaritales-species1_10	K15977	K15977; putative oxidoreductase	PF07681	DoxX	COG2259	DoxX family protein	DoxX family protein [Leptolyngbya sp. O-77]	0	0	0	442.3
NODE_10_length_430085_cov_1.761286_452	354	SRBZ-1.bins.9	Gloeomargaritales-species1_10	K09763	K09763; uncharacterized protein	PF03745	Domain of unknown function (DUF309)	COG1547	hypothetical protein	DUF309 domain-containing protein [Gloeomargarita lithophora]	0	0	0	22.3606
NODE_10_length_430085_cov_1.761286_453	1791	SRBZ-1.bins.9	Gloeomargaritales-species1_10	K01876	DARS2, aspS; aspartyl-tRNA synthetase [EC:6.1.1.12]	PF00152	tRNA synthetases class II (D, K and N)	COG0173	aspartyl-tRNA synthetase	aspartate--tRNA ligase [Gloeomargarita lithophora]	0	0	0	44.1968
NODE_10_length_430085_cov_1.761286_454	804	SRBZ-1.bins.9	Gloeomargaritales-species1_10			PF08241	Methyltransferase domain	KOG1269	hypothetical protein	methyltransferase domain-containing protein [Gloeomargarita lithophora]	0	0	0	78.7627
NODE_10_length_430085_cov_1.761286_455	804	SRBZ-1.bins.9	Gloeomargaritales-species1_10			PF00805	Pentapeptide repeats (8 copies)	COG1357	pentapeptide repeat protein	pentapeptide repeat-containing protein [Gloeomargarita lithophora]	0	0	0	68.9174
NODE_10_length_430085_cov_1.761286_456	1845	SRBZ-1.bins.9	Gloeomargaritales-species1_10	K05577	ndhF; NAD(P)H-quinone oxidoreductase subunit 5 [EC:7.1.1.2]	PF00361	Proton-conducting membrane transporter	COG1009	NAD(P)H-quinone oxidoreductase subunit F	NAD(P)H-quinone oxidoreductase subunit F [Gloeomargarita lithophora]	0	0	0	133
NODE_10_length_430085_cov_1.761286_457	1500	SRBZ-1.bins.9	Gloeomargaritales-species1_10	K05575	ndhD; NAD(P)H-quinone oxidoreductase subunit 4 [EC:7.1.1.2]	PF00361	Proton-conducting membrane transporter	COG1008	NAD(P)H-quinone oxidoreductase subunit M	NADH-quinone oxidoreductase subunit M [Gloeomargarita lithophora]	0	0	0	84.4336
NODE_10_length_430085_cov_1.761286_458	1311	SRBZ-1.bins.9	Gloeomargaritales-species1_10			PF10216	CO2 hydration protein (ChpXY)	NOG10547	CO2 hydration protein	CO2 hydration protein [Gloeomargarita lithophora]	0	0	0	54.3408
NODE_10_length_430085_cov_1.761286_459	1743	SRBZ-1.bins.9	Gloeomargaritales-species1_10	K06147	ABCB-BAC; ATP-binding cassette, subfamily B, bacterial	PF00664	ABC transporter transmembrane region	COG1132	ATP-binding protein of ABC transporter	ABC transporter ATP-binding protein [Gloeomargarita lithophora]	0	0	0	77.2037
NODE_10_length_430085_cov_1.761286_46	483	SRBZ-1.bins.9	Gloeomargaritales-species1_10								0	0	0	0
NODE_10_length_430085_cov_1.761286_460	738	SRBZ-1.bins.9	Gloeomargaritales-species1_10			PF04481	Protein of unknown function (DUF561)	NOG10863	hypothetical protein	hypothetical protein GlitD10_2501 [Gloeomargarita lithophora Alchichica-D10]	0	0	0	2198.79
NODE_10_length_430085_cov_1.761286_461	1125	SRBZ-1.bins.9	Gloeomargaritales-species1_10	K13017	wbpE, wlbC; UDP-2-acetamido-2-deoxy-ribo-hexuluronate aminotransferase [EC:2.6.1.98]	PF01041	DegT/DnrJ/EryC1/StrS aminotransferase family	COG0399	DegT/DnrJ/EryC1/StrS aminotransferase	DegT/DnrJ/EryC1/StrS family aminotransferase [Gloeomargarita lithophora]	150.417	0	0	661.397
NODE_10_length_430085_cov_1.761286_462	1410	SRBZ-1.bins.9	Gloeomargaritales-species1_10	K07052	K07052; CAAX protease family protein	PF02517	Type II CAAX prenyl endopeptidase Rce1-like	COG1266	abortive infection protein	CPBP family intramembrane metalloprotease [Gloeomargarita lithophora]	0	0	0	112.279
NODE_10_length_430085_cov_1.761286_463	588	SRBZ-1.bins.9	Gloeomargaritales-species1_10			PF09335	SNARE associated Golgi protein			TVP38/TMEM64 family protein [Gloeomargarita lithophora]	0	0	0	188.468
NODE_10_length_430085_cov_1.761286_464	549	SRBZ-1.bins.9	Gloeomargaritales-species1_10	K03711	fur, zur, furB; Fur family transcriptional regulator, ferric uptake regulator	PF01475	Ferric uptake regulator family	COG0735	ferric uptake regulator family protein	transcriptional repressor [Gloeomargarita lithophora]	0	0	0	115.346
NODE_10_length_430085_cov_1.761286_465	327	SRBZ-1.bins.9	Gloeomargaritales-species1_10	K08696	ccmK; carbon dioxide concentrating mechanism protein CcmK	PF00936	BMC domain	COG4577	microcompartments protein	carbon dioxide-concentrating mechanism protein CcmK [Gloeomargarita lithophora]	0	0	0	459.931
NODE_10_length_430085_cov_1.761286_466	1383	SRBZ-1.bins.9	Gloeomargaritales-species1_10	K01755	argH, ASL; argininosuccinate lyase [EC:4.3.2.1]	PF00206	Lyase	COG0165	argininosuccinate lyase	argininosuccinate lyase [Gloeomargarita lithophora]	0	0	0	257.559
NODE_10_length_430085_cov_1.761286_467	870	SRBZ-1.bins.9	Gloeomargaritales-species1_10	K11956	natD; neutral amino acid transport system permease protein	PF02653	Branched-chain amino acid transport system / permease component	COG0559	inner-membrane translocator	branched-chain amino acid ABC transporter permease [Gloeomargarita lithophora]	0	0	0	45.4922
NODE_10_length_430085_cov_1.761286_468	897	SRBZ-1.bins.9	Gloeomargaritales-species1_10	K08977	cruF; bisanhydrobacterioruberin hydratase [EC:4.2.1.161]	PF04240	Carotenoid biosynthesis protein	COG2324	protein of unknown function DUF422	carotenoid biosynthesis protein [Gloeomargarita lithophora]	0	0	0	335.334
NODE_10_length_430085_cov_1.761286_469	1488	SRBZ-1.bins.9	Gloeomargaritales-species1_10	K01928	murE; UDP-N-acetylmuramoyl-L-alanyl-D-glutamate--2,6-diaminopimelate ligase [EC:6.3.2.13]	PF08245	Mur ligase middle domain	COG0769	UDP-N-acetylmuramoylalanyl-D-glutamate--2, 6-diaminopimelate ligase; Catalyzes the addition [...]	UDP-N-acetylmuramoyl-L-alanyl-D-glutamate--2,6-diaminopimelate ligase [Gloeomargarita lithophora]	0	0	0	37.2376
NODE_10_length_430085_cov_1.761286_47	774	SRBZ-1.bins.9	Gloeomargaritales-species1_10	K02500	hisF; imidazole glycerol-phosphate synthase subunit HisF [EC:4.3.2.10]	PF00977	Histidine biosynthesis protein	COG0107	imidazole glycerol phosphate synthase subunit HisF; IGPS catalyzes the conversion of PRFAR a [...]	imidazole glycerol phosphate synthase subunit HisF [Leptolyngbya sp. PCC 6406]	0	0	0	0
NODE_10_length_430085_cov_1.761286_470	717	SRBZ-1.bins.9	Gloeomargaritales-species1_10					NOG119242	hypothetical protein	hypothetical protein [Gloeomargarita lithophora]	0	0	0	0
NODE_10_length_430085_cov_1.761286_48	1014	SRBZ-1.bins.9	Gloeomargaritales-species1_10			PF00072	Response regulator receiver domain	COG0745	response regulator	response regulator [Gloeomargarita lithophora]	0	0	0	117.095
NODE_10_length_430085_cov_1.761286_49	858	SRBZ-1.bins.9	Gloeomargaritales-species1_10	K09686		PF01061	ABC-2 type transporter	COG0842	ABC-2 type transporter	transporter [Cyanothece sp. PCC 7425]	0	0	0	378.254
NODE_10_length_430085_cov_1.761286_5	1635	SRBZ-1.bins.9	Gloeomargaritales-species1_10	K02274	coxA, ctaD; cytochrome c oxidase subunit I [EC:7.1.1.9]	PF00115	Cytochrome C and Quinol oxidase polypeptide I	COG0843	cytochrome c oxidase subunit I	cytochrome c oxidase subunit I [Gloeomargarita lithophora]	0	0	167.809	116.193
NODE_10_length_430085_cov_1.761286_50	180	SRBZ-1.bins.9	Gloeomargaritales-species1_10							hypothetical protein [Gloeomargarita lithophora]	0	0	1143.2	0
NODE_10_length_430085_cov_1.761286_51	756	SRBZ-1.bins.9	Gloeomargaritales-species1_10	K10026	queE; 7-carboxy-7-deazaguanine synthase [EC:4.3.99.3]	PF13353	4Fe-4S single cluster domain	COG0602	Radical SAM domain protein	7-carboxy-7-deazaguanine synthase QueE [Gloeomargarita lithophora]	0	0	272.19	0
NODE_10_length_430085_cov_1.761286_52	180	SRBZ-1.bins.9	Gloeomargaritales-species1_10			PF11218	Protein of unknown function (DUF3011)	NOG87814	hypothetical protein	DUF3011 domain-containing protein [Crocosphaera subtropica]	0	0	0	175.903
NODE_10_length_430085_cov_1.761286_53	525	SRBZ-1.bins.9	Gloeomargaritales-species1_10			PF00805	Pentapeptide repeats (8 copies)	COG1357	pentapeptide repeat protein	pentapeptide repeat-containing protein [Gloeomargarita lithophora]	0	0	0	15.0774
NODE_10_length_430085_cov_1.761286_54	1092	SRBZ-1.bins.9	Gloeomargaritales-species1_10	K00226	pyrD; dihydroorotate dehydrogenase (fumarate) [EC:1.3.98.1]	PF01180	Dihydroorotate dehydrogenase	COG0167	dihydroorotate dehydrogenase 2	quinone-dependent dihydroorotate dehydrogenase [Gloeomargarita lithophora]	0	0	376.878	14.4975
NODE_10_length_430085_cov_1.761286_55	327	SRBZ-1.bins.9	Gloeomargaritales-species1_10	K08992	lapA; lipopolysaccharide assembly protein A	PF06305	Lipopolysaccharide assembly protein A domain	NOG44529	hypothetical protein	LapA family protein [Gloeomargarita lithophora]	0	0	0	266.276
NODE_10_length_430085_cov_1.761286_56	570	SRBZ-1.bins.9	Gloeomargaritales-species1_10	K01515	nudF; ADP-ribose pyrophosphatase [EC:3.6.1.13 3.6.1.-]	PF00293	NUDIX domain	COG0494	NUDIX hydrolase	NUDIX hydrolase [Gloeomargarita lithophora]	0	0	0	83.3226
NODE_10_length_430085_cov_1.761286_57	558	SRBZ-1.bins.9	Gloeomargaritales-species1_10	K00799	GST, gst; glutathione S-transferase [EC:2.5.1.18]	PF02798	Glutathione S-transferase, N-terminal domain	COG0625	glutathione S-transferase	glutathione S-transferase [Gloeomargarita lithophora]	0	0	0	1872.52
NODE_10_length_430085_cov_1.761286_58	96	SRBZ-1.bins.9	Gloeomargaritales-species1_10	K02700	psaM; photosystem I subunit XII	PF07465	Photosystem I protein M (PsaM)				0	0	0	1731.55
NODE_10_length_430085_cov_1.761286_59	708	SRBZ-1.bins.9	Gloeomargaritales-species1_10	K05794	terC; tellurite resistance protein TerC	PF03741	Integral membrane protein TerC family	COG0861	Integral membrane protein TerC	hypothetical protein [Gloeomargarita lithophora]	239.01	0	0	245.967
NODE_10_length_430085_cov_1.761286_6	873	SRBZ-1.bins.9	Gloeomargaritales-species1_10	K02275	coxB, ctaC; cytochrome c oxidase subunit II [EC:7.1.1.9]	PF02790	Cytochrome C oxidase subunit II, transmembrane domain	COG1622	cytochrome c oxidase, subunit II; Subunits I and II form the functional core of the enzyme c [...]	cytochrome c oxidase subunit II [Gloeomargarita lithophora]	0	0	0	45.3359
NODE_10_length_430085_cov_1.761286_60	1116	SRBZ-1.bins.9	Gloeomargaritales-species1_10			PF01189	16S rRNA methyltransferase RsmB/F	COG0144	hypothetical protein	RsmB/NOP family class I SAM-dependent RNA methyltransferase [Gloeomargarita lithophora]	0	0	0	49.6501
NODE_10_length_430085_cov_1.761286_61	447	SRBZ-1.bins.9	Gloeomargaritales-species1_10					COG4674	hypothetical protein	hypothetical protein GlitD10_2845 [Gloeomargarita lithophora Alchichica-D10]	0	0	306.899	230.209
NODE_10_length_430085_cov_1.761286_62	1368	SRBZ-1.bins.9	Gloeomargaritales-species1_10	K02314	dnaB; replicative DNA helicase [EC:5.6.2.3]	PF03796	DnaB-like helicase C terminal domain	COG0305	primary replicative DNA helicase	replicative DNA helicase [Gloeomargarita lithophora Alchichica-D10]	0	0	100.28	28.9315
NODE_10_length_430085_cov_1.761286_63	588	SRBZ-1.bins.9	Gloeomargaritales-species1_10	K00942	gmk, GUK1; guanylate kinase [EC:2.7.4.8]	PF00625	Guanylate kinase	COG0194	guanylate kinase; Essential for recycling GMP and indirectly, cGMP (By similarity)	guanylate kinase [Gloeomargarita lithophora]	0	0	0	67.31
NODE_10_length_430085_cov_1.761286_64	492	SRBZ-1.bins.9	Gloeomargaritales-species1_10	K00995	pgsA, PGS1; CDP-diacylglycerol---glycerol-3-phosphate 3-phosphatidyltransferase [EC:2.7.8.5]	PF01066	CDP-alcohol phosphatidyltransferase	COG0558	CDP-diacylglycerol--glycerol-3-phosphate 3-phosphatidyltransferase	CDP-diacylglycerol--glycerol-3-phosphate 3-phosphatidyltransferase [Gloeomargarita lithophora]	0	0	0	0
NODE_10_length_430085_cov_1.761286_65	378	SRBZ-1.bins.9	Gloeomargaritales-species1_10					NOG13416	hypothetical protein	hypothetical protein [Gloeomargarita lithophora]	0	0	0	41.8818
NODE_10_length_430085_cov_1.761286_66	1125	SRBZ-1.bins.9	Gloeomargaritales-species1_10			PF12831	FAD dependent oxidoreductase	COG0644	geranylgeranyl reductase family protein	geranylgeranyl reductase family protein [Gloeomargarita lithophora Alchichica-D10]	0	0	304.853	225.156
NODE_10_length_430085_cov_1.761286_67	966	SRBZ-1.bins.9	Gloeomargaritales-species1_10	K03795	cbiX; sirohydrochlorin cobaltochelatase [EC:4.99.1.3]	PF01903	CbiX	COG2138	cobalamin (vitamin B12) biosynthesis CbiX protein	sirohydrochlorin chelatase [Gloeomargarita lithophora]	0	0	0	90.1368
NODE_10_length_430085_cov_1.761286_68	396	SRBZ-1.bins.9	Gloeomargaritales-species1_10	K02638	petE; plastocyanin	PF00127	Copper binding proteins, plastocyanin/azurin family	COG3794	plastocyanin; Participates in electron transfer between P700 and the cytochrome b6-f complex [...]	plastocyanin [Leptolyngbya sp. O-77]	0	0	0	1339.26
NODE_10_length_430085_cov_1.761286_69	162	SRBZ-1.bins.9	Gloeomargaritales-species1_10							hypothetical protein [Gloeomargarita lithophora]	0	0	0	195.448
NODE_10_length_430085_cov_1.761286_7	1299	SRBZ-1.bins.9	Gloeomargaritales-species1_10	K01689	ENO, eno; enolase [EC:4.2.1.11]	PF00113	Enolase, C-terminal TIM barrel domain	COG0148	phosphopyruvate hydratase; Catalyzes the reversible conversion of 2- phosphoglycerate into p [...]	Enolase [Gloeomargarita lithophora Alchichica-D10]	130.269	0	211.214	542.335
NODE_10_length_430085_cov_1.761286_70	393	SRBZ-1.bins.9	Gloeomargaritales-species1_10	K01611	speD, AMD1; S-adenosylmethionine decarboxylase [EC:4.1.1.50]	PF02675	S-adenosylmethionine decarboxylase	COG1586	S-adenosylmethionine decarboxylase proenzyme	S-adenosylmethionine decarboxylase proenzyme [bacterium HR18]	215.291	0	174.534	382.69
NODE_10_length_430085_cov_1.761286_71	882	SRBZ-1.bins.9	Gloeomargaritales-species1_10	K00797	speE, SRM, SPE3; spermidine synthase [EC:2.5.1.16]	PF01564	Spermine/spermidine synthase domain	COG0421	spermidine synthase	polyamine aminopropyltransferase [Rhodothermus marinus]	383.717	0	155.537	224.367
NODE_10_length_430085_cov_1.761286_72	921	SRBZ-1.bins.9	Gloeomargaritales-species1_10			PF05235	CHAD domain	COG5607	CHAD domain-containing protein	CHAD domain-containing protein [Gloeomargarita lithophora]	0	0	0	721.949
NODE_10_length_430085_cov_1.761286_73	795	SRBZ-1.bins.9	Gloeomargaritales-species1_10	K00390	cysH; phosphoadenosine phosphosulfate reductase [EC:1.8.4.8 1.8.4.10]	PF01507	Phosphoadenosine phosphosulfate reductase family	COG0175	phosphoadenosine phosphosulfate reductase	phosphoadenosine phosphosulfate reductase [Gloeomargarita lithophora Alchichica-D10]	212.854	0	1035.35	348.488
NODE_10_length_430085_cov_1.761286_74	1740	SRBZ-1.bins.9	Gloeomargaritales-species1_10	K00392	sir; sulfite reductase (ferredoxin) [EC:1.8.7.1]	PF01077	Nitrite and sulphite reductase 4Fe-4S domain	COG0155	sulfite reductase subunit beta	NADPH-dependent assimilatory sulfite reductase hemoprotein subunit [Gloeomargarita lithophora]	0	0	0	300.249
NODE_10_length_430085_cov_1.761286_75	1620	SRBZ-1.bins.9	Gloeomargaritales-species1_10	K22705	hpnP; hopanoid C-2 methylase [EC:2.1.1.-]	PF13282	Domain of unknown function (DUF4070)	COG1032	hypothetical protein	HpnP [uncultured bacterium]	0	0	84.6812	58.6345
NODE_10_length_430085_cov_1.761286_76	1041	SRBZ-1.bins.9	Gloeomargaritales-species1_10	K00426	cydB; cytochrome bd ubiquinol oxidase subunit II [EC:7.1.1.7]	PF02322	Cytochrome bd terminal oxidase subunit II	COG1294	cytochrome d ubiquinol oxidase, subunit II	cytochrome d ubiquinol oxidase subunit II [Gloeomargarita lithophora]	0	0	131.781	45.6234
NODE_10_length_430085_cov_1.761286_77	1440	SRBZ-1.bins.9	Gloeomargaritales-species1_10	K00425	cydA; cytochrome bd ubiquinol oxidase subunit I [EC:7.1.1.7]	PF01654	Cytochrome bd terminal oxidase subunit I	COG1271	cytochrome d ubiquinol oxidase, subunit I	cytochrome ubiquinol oxidase subunit I [Gloeomargarita lithophora]	352.54	0	0	21.9879
NODE_10_length_430085_cov_1.761286_78	1005	SRBZ-1.bins.9	Gloeomargaritales-species1_10	K00228	CPOX, hemF; coproporphyrinogen III oxidase [EC:1.3.3.3]	PF01218	Coproporphyrinogen III oxidase	COG0408	coproporphyrinogen III oxidase; Key enzyme in heme biosynthesis. Catalyzes the oxidative dec [...]	oxygen-dependent coproporphyrinogen oxidase [Gloeomargarita lithophora]	0	0	0	63.0102
NODE_10_length_430085_cov_1.761286_79	1002	SRBZ-1.bins.9	Gloeomargaritales-species1_10	K01012	bioB; biotin synthase [EC:2.8.1.6]	PF06968	Biotin and Thiamin Synthesis associated domain	COG0502	biotin synthase; Catalyzes the conversion of dethiobiotin (DTB) to biotin by the insertion o [...]	biotin synthase BioB [Gloeomargarita lithophora]	0	0	0	23.6996
NODE_10_length_430085_cov_1.761286_8	138	SRBZ-1.bins.9	Gloeomargaritales-species1_10	K02712	psbK; photosystem II PsbK protein	PF02533	Photosystem II 4 kDa reaction centre component	NOG282152	photosystem II reaction center protein K; This protein is a component of the reaction center [...]	photosystem II reaction center protein K [Geitlerinema sp. PCC 7407]	0	0	0	516.238
NODE_10_length_430085_cov_1.761286_80	516	SRBZ-1.bins.9	Gloeomargaritales-species1_10					NOG11464	hypothetical protein	hypothetical protein [Gloeomargarita lithophora]	0	0	0	107.383
NODE_10_length_430085_cov_1.761286_81	774	SRBZ-1.bins.9	Gloeomargaritales-species1_10	K15539	rodZ; cytoskeleton protein RodZ	PF13413	Helix-turn-helix domain	COG1426	hypothetical protein	helix-turn-helix domain-containing protein [Gloeomargarita lithophora]	218.629	0	0	173.858
NODE_10_length_430085_cov_1.761286_82	732	SRBZ-1.bins.9	Gloeomargaritales-species1_10	K06183	rsuA; 16S rRNA pseudouridine516 synthase [EC:5.4.99.19]	PF00849	RNA pseudouridylate synthase	COG1187	pseudouridylate synthase	rRNA pseudouridine synthase [Gloeomargarita lithophora]	0	0	374.819	162.206
NODE_10_length_430085_cov_1.761286_83	444	SRBZ-1.bins.9	Gloeomargaritales-species1_10	K03564	BCP, PRXQ, DOT5; thioredoxin-dependent peroxiredoxin [EC:1.11.1.24]	PF00578	AhpC/TSA family	COG1225	anti-oxidant AhpCTSA family protein	peroxiredoxin [Synechococcus sp. JA-2-3B'a(2-13)]	0	0	0	410.045
NODE_10_length_430085_cov_1.761286_84	504	SRBZ-1.bins.9	Gloeomargaritales-species1_10	K03216	trmL, cspR; tRNA (cytidine/uridine-2'-O-)-methyltransferase [EC:2.1.1.207]	PF00588	SpoU rRNA Methylase family	COG0219	SpoU rRNA methylase family	tRNA/rRNA methyltransferase (SpoU) [Gloeomargarita lithophora Alchichica-D10]	0	0	0	62.8226
NODE_10_length_430085_cov_1.761286_85	1389	SRBZ-1.bins.9	Gloeomargaritales-species1_10	K06194	nlpD; lipoprotein NlpD	PF01551	Peptidase family M23	COG0739	M23 peptidase domain-containing protein	peptidase M23 [Gloeomargarita lithophora Alchichica-D10]	0	0	0	267.844
NODE_10_length_430085_cov_1.761286_86	1398	SRBZ-1.bins.9	Gloeomargaritales-species1_10			PF03092	BT1 family	COG0477	folate/biopterin transporter, putative	folate/biopterin family MFS transporter [Gloeomargarita lithophora]	0	0	98.1285	362.376
NODE_10_length_430085_cov_1.761286_87	240	SRBZ-1.bins.9	Gloeomargaritales-species1_10	K22074	NFU1, HIRIP5; NFU1 iron-sulfur cluster scaffold homolog, mitochondrial	PF01106	NifU-like domain	COG0694	nitrogen-fixing NifU domain protein	NifU family protein [Gloeomargarita lithophora]	0	0	571.598	263.855
NODE_10_length_430085_cov_1.761286_88	1275	SRBZ-1.bins.9	Gloeomargaritales-species1_10	K00600	glyA, SHMT; glycine hydroxymethyltransferase [EC:2.1.2.1]	PF00464	Serine hydroxymethyltransferase	COG0112	serine hydroxymethyltransferase; Interconversion of serine and glycine	serine hydroxymethyltransferase [Gloeomargarita lithophora]	0	0	0	987.128
NODE_10_length_430085_cov_1.761286_89	1050	SRBZ-1.bins.9	Gloeomargaritales-species1_10	K02851	wecA, tagO, rfe; UDP-GlcNAc:undecaprenyl-phosphate/decaprenyl-phosphate GlcNAc-1-phosphate transferase [EC:2.7.8.33 2.7.8.35]	PF00953	Glycosyl transferase family 4	COG0472	undecaprenyl-phosphate N-acetylglucosaminyl 1-phosphatetransferase	undecaprenyl/decaprenyl-phosphate alpha-N-acetylglucosaminyl 1-phosphate transferase [Gloeomargarita lithophora]	0	0	0	30.1549
NODE_10_length_430085_cov_1.761286_9	888	SRBZ-1.bins.9	Gloeomargaritales-species1_10			PF00805	Pentapeptide repeats (8 copies)	COG1357	hypothetical protein	pentapeptide repeat-containing protein [Gloeomargarita lithophora]	0	0	0	106.968
NODE_10_length_430085_cov_1.761286_90	999	SRBZ-1.bins.9	Gloeomargaritales-species1_10	K00214	BLVRA, bvdR; biliverdin reductase [EC:1.3.1.24]	PF01408	Oxidoreductase family, NAD-binding Rossmann fold	COG0673	oxidoreductase domain-containing protein	Gfo/Idh/MocA family oxidoreductase [Gloeomargarita lithophora]	0	0	0	79.2357
NODE_10_length_430085_cov_1.761286_91	348	SRBZ-1.bins.9	Gloeomargaritales-species1_10	K03075	secG; preprotein translocase subunit SecG	PF03840	Preprotein translocase SecG subunit	COG1314	preprotein translocase subunit SecG	preprotein translocase subunit SecG [Gloeomargarita lithophora]	0	0	0	136.477
NODE_10_length_430085_cov_1.761286_92	1431	SRBZ-1.bins.9	Gloeomargaritales-species1_10	K00873	PK, pyk; pyruvate kinase [EC:2.7.1.40]	PF00224	Pyruvate kinase, barrel domain	COG0469	pyruvate kinase	pyruvate kinase [Leptolyngbya sp. 'hensonii']	0	0	0	105.099
NODE_10_length_430085_cov_1.761286_93	582	SRBZ-1.bins.9	Gloeomargaritales-species1_10			PF10646	Sporulation and spore germination	COG5401	hypothetical protein	hypothetical protein [Gloeomargarita lithophora]	0	0	707.132	285.616
NODE_10_length_430085_cov_1.761286_94	819	SRBZ-1.bins.9	Gloeomargaritales-species1_10	K00215	dapB; 4-hydroxy-tetrahydrodipicolinate reductase [EC:1.17.1.8]	PF01113	Dihydrodipicolinate reductase, N-terminus	COG0289	Dihydrodipicolinate reductase	4-hydroxy-tetrahydrodipicolinate reductase [Gloeomargarita lithophora]	0	0	0	135.31
NODE_10_length_430085_cov_1.761286_95	1047	SRBZ-1.bins.9	Gloeomargaritales-species1_10	K18912	egtB; gamma-glutamyl hercynylcysteine S-oxide synthase [EC:1.14.99.50]	PF03781	Sulfatase-modifying factor enzyme 1	COG1262	hypothetical protein	ergothioneine biosynthesis protein EgtB [Gloeomargarita lithophora]	161.623	0	0	0
NODE_10_length_430085_cov_1.761286_96	1731	SRBZ-1.bins.9	Gloeomargaritales-species1_10	K02035	ABC.PE.S; peptide/nickel transport system substrate-binding protein	PF00496	Bacterial extracellular solute-binding proteins, family 5 Middle	COG0747	extracellular solute-binding protein	ABC transporter substrate-binding protein [Microcoleus sp. PCC 7113]	0	0	0	27.4373
NODE_10_length_430085_cov_1.761286_97	285	SRBZ-1.bins.9	Gloeomargaritales-species1_10								0	0	0	416.613
NODE_10_length_430085_cov_1.761286_98	1242	SRBZ-1.bins.9	Gloeomargaritales-species1_10					NOG240950	hypothetical protein	hypothetical protein [Synechococcus sp. JA-2-3B'a(2-13)]	0	0	276.135	720.184
NODE_10_length_430085_cov_1.761286_99	600	SRBZ-1.bins.9	Gloeomargaritales-species1_10					NOG77314	hypothetical protein	hypothetical protein [Thermosynechococcus elongatus]	0	0	342.959	949.878
NODE_106_length_85583_cov_1.697166_1	840	SRBZ-1.bins.9	Gloeomargaritales-species1_10	K02662	pilM; type IV pilus assembly protein PilM	PF11104	Type IV pilus assembly protein PilM;	COG4972	type IV pilus assembly protein PilM	type IV pilus assembly protein PilM [Gloeomargarita lithophora]	0	0	0	18.8468
NODE_106_length_85583_cov_1.697166_10	129	SRBZ-1.bins.9	Gloeomargaritales-species1_10								0	0	0	306.808
NODE_106_length_85583_cov_1.697166_11	813	SRBZ-1.bins.9	Gloeomargaritales-species1_10			PF00395	S-layer homology domain	NOG06997	S-layer domain protein	S-layer homology domain-containing protein [Gloeomargarita lithophora]	0	0	0	184.991
NODE_106_length_85583_cov_1.697166_12	438	SRBZ-1.bins.9	Gloeomargaritales-species1_10			PF11068	YlqD protein	NOG266186	hypothetical protein	hypothetical protein [Gloeomargarita lithophora]	0	0	0	36.1445
NODE_106_length_85583_cov_1.697166_13	1797	SRBZ-1.bins.9	Gloeomargaritales-species1_10	K06147	ABCB-BAC; ATP-binding cassette, subfamily B, bacterial	PF00664	ABC transporter transmembrane region	COG1132	ABC transporter related	ABC transporter ATP-binding protein [Gloeomargarita lithophora]	0	0	0	44.0493
NODE_106_length_85583_cov_1.697166_14	1074	SRBZ-1.bins.9	Gloeomargaritales-species1_10			PF13103	TonB C terminal	NOG79451	TonB family protein	TonB C-terminal domain-containing protein [Gloeomargarita lithophora]	0	0	0	626.471
NODE_106_length_85583_cov_1.697166_15	657	SRBZ-1.bins.9	Gloeomargaritales-species1_10	K03561	exbB; biopolymer transport protein ExbB	PF01618	MotA/TolQ/ExbB proton channel family	COG0811	MotA/TolQ/ExbB proton channel	MotA/TolQ/ExbB proton channel family protein [Gloeomargarita lithophora]	0	0	0	24.0964
NODE_106_length_85583_cov_1.697166_16	402	SRBZ-1.bins.9	Gloeomargaritales-species1_10	K03559	exbD; biopolymer transport protein ExbD	PF02472	Biopolymer transport protein ExbD/TolR	COG0848	Biopolymer transport protein ExbD/TolR	biopolymer transporter ExbD [Gloeomargarita lithophora]	0	0	0	39.3813
NODE_106_length_85583_cov_1.697166_17	267	SRBZ-1.bins.9	Gloeomargaritales-species1_10							hypothetical protein [Gloeomargarita lithophora]	0	0	0	0
NODE_106_length_85583_cov_1.697166_18	567	SRBZ-1.bins.9	Gloeomargaritales-species1_10			PF03358	NADPH-dependent FMN reductase	COG0431	NADPH-dependent FMN reductase	NAD(P)H-dependent oxidoreductase [Neosynechococcus sphagnicola]	0	0	0	0
NODE_106_length_85583_cov_1.697166_19	687	SRBZ-1.bins.9	Gloeomargaritales-species1_10	K12615	EDC3; enhancer of mRNA-decapping protein 3	PF03853	YjeF-related protein N-terminus	KOG2585	Enhancer of mRNA-decapping protein 3 (YjeF domain-containing protein 1); In the process of m [...]	hypothetical protein [Gloeomargarita lithophora]	0	0	0	23.0441
NODE_106_length_85583_cov_1.697166_2	696	SRBZ-1.bins.9	Gloeomargaritales-species1_10	K05982	E3.1.21.7, nfi; deoxyribonuclease V [EC:3.1.21.7]	PF04493	Endonuclease V	COG1515	Deoxyribonuclease V	deoxyribonuclease V [Gloeomargarita lithophora]	0	0	0	0
NODE_106_length_85583_cov_1.697166_20	1785	SRBZ-1.bins.9	Gloeomargaritales-species1_10	K00873	PK, pyk; pyruvate kinase [EC:2.7.1.40]	PF00224	Pyruvate kinase, barrel domain	COG3848	pyruvate kinase	pyruvate kinase [Gloeomargarita lithophora]	94.8006	0	0	141.905
NODE_106_length_85583_cov_1.697166_21	888	SRBZ-1.bins.9	Gloeomargaritales-species1_10	K12251	aguB; N-carbamoylputrescine amidase [EC:3.5.1.53]	PF00795	Carbon-nitrogen hydrolase	COG0388	Nitrilase/cyanide hydratase and apolipoprotein N-acyltransferase	carbon-nitrogen hydrolase [Gloeomargarita lithophora]	0	0	0	44.5701
NODE_106_length_85583_cov_1.697166_22	1518	SRBZ-1.bins.9	Gloeomargaritales-species1_10	K03182	ubiD; 4-hydroxy-3-polyprenylbenzoate decarboxylase [EC:4.1.1.98]	PF01977	3-octaprenyl-4-hydroxybenzoate carboxy-lyase	COG0043	hypothetical protein	UbiD family decarboxylase [Gloeomargarita lithophora]	222.95	0	0	31.2872
NODE_106_length_85583_cov_1.697166_23	1266	SRBZ-1.bins.9	Gloeomargaritales-species1_10			PF13632	Glycosyl transferase family group 2	COG1215	putative N-acetylglucosaminyltransferase	glycosyltransferase family 2 protein [Gloeomargarita lithophora]	0	0	0	0
NODE_106_length_85583_cov_1.697166_24	1179	SRBZ-1.bins.9	Gloeomargaritales-species1_10	K07240	chrA; chromate transporter	PF02417	Chromate transporter	COG2059	chromate transporter, chromate ion transporter (CHR) family	chromate efflux transporter [Gloeomargarita lithophora]	0	0	116.356	0
NODE_106_length_85583_cov_1.697166_25	981	SRBZ-1.bins.9	Gloeomargaritales-species1_10	K02234	cobW; cobalamin biosynthesis protein CobW	PF02492	CobW/HypB/UreG, nucleotide-binding domain	COG0523	cobalamin biosynthesis protein CobW	cobalamin biosynthesis protein CobW [Gloeomargarita lithophora]	0	0	0	121.034
NODE_106_length_85583_cov_1.697166_26	387	SRBZ-1.bins.9	Gloeomargaritales-species1_10			PF07845	Protein of unknown function (DUF1636)	COG5469	hypothetical protein	DUF1636 domain-containing protein [Gloeomargarita lithophora]	0	0	0	163.631
NODE_106_length_85583_cov_1.697166_27	807	SRBZ-1.bins.9	Gloeomargaritales-species1_10			PF00535	Glycosyl transferase family 2	COG0463	glycosyl transferase family 2	glycosyltransferase [Gloeomargarita lithophora]	0	0	0	9.80874
NODE_106_length_85583_cov_1.697166_28	1398	SRBZ-1.bins.9	Gloeomargaritales-species1_10	K01703	leuC, IPMI-L; 3-isopropylmalate/(R)-2-methylmalate dehydratase large subunit [EC:4.2.1.33 4.2.1.35]	PF00330	Aconitase family (aconitate hydratase)	COG0065	isopropylmalate isomerase large subunit; Catalyzes the isomerization between 2-isopropylmala [...]	3-isopropylmalate dehydratase large subunit [Gloeomargarita lithophora]	0	0	0	402.011
NODE_106_length_85583_cov_1.697166_29	699	SRBZ-1.bins.9	Gloeomargaritales-species1_10			PF01724	Domain of unknown function DUF29	NOG45122	hypothetical protein	DUF29 domain-containing protein [Nostoc flagelliforme]	121.044	0	0	90.594
NODE_106_length_85583_cov_1.697166_3	309	SRBZ-1.bins.9	Gloeomargaritales-species1_10					NOG14395	hypothetical protein	hypothetical protein [Gloeomargarita lithophora]	0	0	0	461.106
NODE_106_length_85583_cov_1.697166_30	168	SRBZ-1.bins.9	Gloeomargaritales-species1_10								0	0	408.285	0
NODE_106_length_85583_cov_1.697166_31	2889	SRBZ-1.bins.9	Gloeomargaritales-species1_10	K01595	ppc; phosphoenolpyruvate carboxylase [EC:4.1.1.31]	PF00311	Phosphoenolpyruvate carboxylase	COG2352	Phosphoenolpyruvate carboxylase	phosphoenolpyruvate carboxylase [Gloeomargarita lithophora]	0	0	166.197	52.0586
NODE_106_length_85583_cov_1.697166_32	681	SRBZ-1.bins.9	Gloeomargaritales-species1_10			PF00805	Pentapeptide repeats (8 copies)	COG1357	pentapeptide repeat-containing protein	pentapeptide repeat-containing protein [Gloeomargarita lithophora]	0	0	0	23.2471
NODE_106_length_85583_cov_1.697166_33	1062	SRBZ-1.bins.9	Gloeomargaritales-species1_10	K03651	cpdA; 3',5'-cyclic-AMP phosphodiesterase [EC:3.1.4.53]	PF00149	Calcineurin-like phosphoesterase	COG1409	metallophosphoesterase	metallophosphoesterase [Gloeomargarita lithophora]	0	0	0	163.978
NODE_106_length_85583_cov_1.697166_34	1746	SRBZ-1.bins.9	Gloeomargaritales-species1_10	K03455	TC.KEF; monovalent cation:H+ antiporter-2, CPA2 family	PF00999	Sodium/hydrogen exchanger family	COG1226	monovalent cation:proton antiporter-2 (CPA2) family protein	sodium:calcium exchanger [Gloeomargarita lithophora]	0	0	0	9.06718
NODE_106_length_85583_cov_1.697166_35	1878	SRBZ-1.bins.9	Gloeomargaritales-species1_10	K03703	uvrC; excinuclease ABC subunit C	PF08459	UvrC RIbonuclease H-like domain	COG0322	excinuclease ABC subunit C; The UvrABC repair system catalyzes the recognition and processin [...]	excinuclease ABC subunit UvrC [Gloeomargarita lithophora]	0	0	0	25.2896
NODE_106_length_85583_cov_1.697166_36	321	SRBZ-1.bins.9	Gloeomargaritales-species1_10			PF08865	Domain of unknown function (DUF1830)	NOG13535	hypothetical protein	DUF1830 domain-containing protein [Gloeomargarita lithophora]	0	0	0	49.3187
NODE_106_length_85583_cov_1.697166_37	1452	SRBZ-1.bins.9	Gloeomargaritales-species1_10	K02488	pleD; two-component system, cell cycle response regulator [EC:2.7.7.65]	PF00990	Diguanylate cyclase, GGDEF domain	COG3706	diguanylate cyclase with PAS/PAC and GAF sensors	diguanylate cyclase [Gloeomargarita lithophora]	0	0	188.958	212.61
NODE_106_length_85583_cov_1.697166_38	777	SRBZ-1.bins.9	Gloeomargaritales-species1_10	K04773	sppA; protease IV [EC:3.4.21.-]	PF01343	Peptidase family S49	COG0616	protease	signal peptide peptidase SppA [Gloeomargarita lithophora]	0	0	0	234.311
NODE_106_length_85583_cov_1.697166_39	1086	SRBZ-1.bins.9	Gloeomargaritales-species1_10			PF13354	Beta-lactamase enzyme family	NOG148522	hypothetical protein	hypothetical protein [Gloeomargarita lithophora]	0	0	0	51.0217
NODE_106_length_85583_cov_1.697166_4	1518	SRBZ-1.bins.9	Gloeomargaritales-species1_10			PF00004	ATPase family associated with various cellular activities (AAA)	COG0464	ATPase central domain-containing protein	AAA family ATPase [Gloeomargarita lithophora]	0	0	0	761.321
NODE_106_length_85583_cov_1.697166_40	483	SRBZ-1.bins.9	Gloeomargaritales-species1_10			PF08847	Chlororespiratory reduction 6	COG5474	hypothetical protein	DUF1817 domain-containing protein [Gloeomargarita lithophora]	0	0	0	81.9426
NODE_106_length_85583_cov_1.697166_41	831	SRBZ-1.bins.9	Gloeomargaritales-species1_10	K01265	map; methionyl aminopeptidase [EC:3.4.11.18]	PF00557	Metallopeptidase family M24	COG0024	methionine aminopeptidase; Removes the amino-terminal methionine from nascent proteins (By s [...]	type I methionyl aminopeptidase [Gloeomargarita lithophora]	0	0	0	304.814
NODE_106_length_85583_cov_1.697166_42	1626	SRBZ-1.bins.9	Gloeomargaritales-species1_10	K04077	groEL, HSPD1; chaperonin GroEL	PF00118	TCP-1/cpn60 chaperonin family	COG0459	chaperonin GroEL; Prevents misfolding and promotes the refolding and proper assembly of unfo [...]	chaperonin GroEL [Gloeomargarita lithophora]	0	0	0	486.817
NODE_106_length_85583_cov_1.697166_43	1188	SRBZ-1.bins.9	Gloeomargaritales-species1_10	K01436	yhaA; amidohydrolase [EC:3.5.1.-]	PF01546	Peptidase family M20/M25/M40	COG1473	N-acyl-L-amino acid amidohydrolase	amidohydrolase [Gloeomargarita lithophora]	0	0	0	13.326
NODE_106_length_85583_cov_1.697166_44	588	SRBZ-1.bins.9	Gloeomargaritales-species1_10			PF14238	Domain of unknown function (DUF4340)	NOG296485	hypothetical protein	DUF4340 domain-containing protein [Gloeomargarita lithophora]	0	0	0	201.93
NODE_106_length_85583_cov_1.697166_45	870	SRBZ-1.bins.9	Gloeomargaritales-species1_10	K05895	cobK-cbiJ; precorrin-6A/cobalt-precorrin-6A reductase [EC:1.3.1.54 1.3.1.106]	PF02571	Precorrin-6x reductase CbiJ/CobK	COG2099	precorrin-6x reductase	precorrin-6A reductase [Gloeomargarita lithophora]	0	0	0	63.6891
NODE_106_length_85583_cov_1.697166_46	639	SRBZ-1.bins.9	Gloeomargaritales-species1_10			PF13328	HD domain	COG0317	HD domain-containing protein	HD domain-containing protein [Gloeomargarita lithophora]	0	0	0	0
NODE_106_length_85583_cov_1.697166_47	168	SRBZ-1.bins.9	Gloeomargaritales-species1_10								0	0	0	0
NODE_106_length_85583_cov_1.697166_48	618	SRBZ-1.bins.9	Gloeomargaritales-species1_10			PF00072	Response regulator receiver domain	COG2197	two component LuxR family transcriptional regulator	response regulator transcription factor [Gloeomargarita lithophora]	0	0	0	25.617
NODE_106_length_85583_cov_1.697166_49	1317	SRBZ-1.bins.9	Gloeomargaritales-species1_10	K14441	rimO; ribosomal protein S12 methylthiotransferase [EC:2.8.4.4]	PF00919	Uncharacterized protein family UPF0004	COG0621	hypothetical protein; Catalyzes the methylthiolation of an aspartic acid residue of ribosoma [...]	30S ribosomal protein S12 methylthiotransferase RimO [Gloeomargarita lithophora]	0	0	0	78.1347
NODE_106_length_85583_cov_1.697166_5	354	SRBZ-1.bins.9	Gloeomargaritales-species1_10			PF06868	Protein of unknown function (DUF1257)	NOG12099	hypothetical protein	DUF1257 domain-containing protein [Gloeomargarita lithophora]	7648.32	0	24026.5	4941.69
NODE_106_length_85583_cov_1.697166_50	261	SRBZ-1.bins.9	Gloeomargaritales-species1_10					NOG72835	hypothetical protein	hypothetical protein GlitD10_0723 [Gloeomargarita lithophora Alchichica-D10]	0	0	0	0
NODE_106_length_85583_cov_1.697166_51	579	SRBZ-1.bins.9	Gloeomargaritales-species1_10	K03809	wrbA; NAD(P)H dehydrogenase (quinone) [EC:1.6.5.2]	PF03358	NADPH-dependent FMN reductase	COG0655	NADPH-dependent FMN reductase	flavodoxin family protein [Gloeomargarita lithophora]	0	0	0	724.576
NODE_106_length_85583_cov_1.697166_52	285	SRBZ-1.bins.9	Gloeomargaritales-species1_10							slipin family protein [Leptolyngbya sp. PCC 6406]	0	0	0	388.839
NODE_106_length_85583_cov_1.697166_53	201	SRBZ-1.bins.9	Gloeomargaritales-species1_10								0	0	1023.76	39.3813
NODE_106_length_85583_cov_1.697166_54	1269	SRBZ-1.bins.9	Gloeomargaritales-species1_10	K11522	pixG; two-component system, chemotaxis family, response regulator PixG	PF14332	Domain of unknown function (DUF4388)	COG0784	response regulator receiver protein	response regulator [Gloeomargarita lithophora]	266.697	0	162.156	162.18
NODE_106_length_85583_cov_1.697166_55	1773	SRBZ-1.bins.9	Gloeomargaritales-species1_10	K11522	pixG; two-component system, chemotaxis family, response regulator PixG	PF00072	Response regulator receiver domain	COG1357	hypothetical protein	response regulator [Gloeomargarita lithophora]	0	0	0	308.054
NODE_106_length_85583_cov_1.697166_56	966	SRBZ-1.bins.9	Gloeomargaritales-species1_10			PF00512	His Kinase A (phospho-acceptor) domain	COG0642	two-component sensor histidine kinase	hypothetical protein [Gloeomargarita lithophora]	0	0	0	0
NODE_106_length_85583_cov_1.697166_57	147	SRBZ-1.bins.9	Gloeomargaritales-species1_10	K21904	smtA; metallothionein	PF02069	Prokaryotic metallothionein	NOG276638	metallothionein family 14	metallothionein [Gloeomargarita lithophora]	0	0	0	215.392
NODE_106_length_85583_cov_1.697166_58	1116	SRBZ-1.bins.9	Gloeomargaritales-species1_10	K00616	E2.2.1.2, talA, talB; transaldolase [EC:2.2.1.2]	PF00923	Transaldolase/Fructose-6-phosphate aldolase	COG0176	transaldolase; Transaldolase is important for the balance of metabolites in the pentose-phos [...]	transaldolase [Gloeomargarita lithophora]	0	0	245.849	163.136
NODE_106_length_85583_cov_1.697166_59	456	SRBZ-1.bins.9	Gloeomargaritales-species1_10	K11991	tadA; tRNA(adenine34) deaminase [EC:3.5.4.33]	PF14437	MafB19-like deaminase	COG0590	putative cytidine or deoxycytidylate	nucleoside deaminase [Gloeomargarita lithophora]	0	0	601.683	121.512
NODE_106_length_85583_cov_1.697166_6	192	SRBZ-1.bins.9	Gloeomargaritales-species1_10								0	0	0	0
NODE_106_length_85583_cov_1.697166_60	474	SRBZ-1.bins.9	Gloeomargaritales-species1_10			PF04134	DCC1-like thiol-disulfide oxidoreductase	COG3011	putative thiol-disulphide oxidoreductase DCC	DUF393 domain-containing protein [Fischerella sp. PCC 9339]	0	0	0	150.297
NODE_106_length_85583_cov_1.697166_61	390	SRBZ-1.bins.9	Gloeomargaritales-species1_10	K06199	crcB, FEX; fluoride exporter	PF02537	CrcB-like protein, Camphor Resistance (CrcB)	COG0239	CrcB protein	fluoride efflux transporter CrcB [Gloeomargarita lithophora]	0	0	0	0
NODE_106_length_85583_cov_1.697166_62	414	SRBZ-1.bins.9	Gloeomargaritales-species1_10	K06199	crcB, FEX; fluoride exporter	PF02537	CrcB-like protein, Camphor Resistance (CrcB)	COG0239	hypothetical protein	fluoride efflux transporter CrcB [Gloeomargarita lithophora]	0	0	0	0
NODE_106_length_85583_cov_1.697166_63	810	SRBZ-1.bins.9	Gloeomargaritales-species1_10	K01776	murI; glutamate racemase [EC:5.1.1.3]	PF01177	Asp/Glu/Hydantoin racemase	COG0796	glutamate racemase	glutamate racemase [Gloeomargarita lithophora]	0	0	338.725	97.7241
NODE_106_length_85583_cov_1.697166_64	1824	SRBZ-1.bins.9	Gloeomargaritales-species1_10	K01448	amiABC; N-acetylmuramoyl-L-alanine amidase [EC:3.5.1.28]	PF01520	N-acetylmuramoyl-L-alanine amidase	COG0860	N-acetylmuramoyl-L-alanine amidase	N-acetylmuramoyl-L-alanine amidase [Gloeomargarita lithophora]	92.7736	0	300.841	269.063
NODE_106_length_85583_cov_1.697166_65	1281	SRBZ-1.bins.9	Gloeomargaritales-species1_10	K06883	K06883; uncharacterized protein	PF05128	Domain of unknown function (DUF697)	COG1100	hypothetical protein	DUF697 domain-containing protein [Gloeomargarita lithophora]	0	0	0	179.199
NODE_106_length_85583_cov_1.697166_66	1149	SRBZ-1.bins.9	Gloeomargaritales-species1_10	K03087	rpoS; RNA polymerase nonessential primary-like sigma factor	PF04542	Sigma-70 region 2	COG0568	RNA polymerase, sigma 70 subunit, RpoD subfamily; Sigma factors are initiation factors that [...]	RNA polymerase sigma factor SigC [Gloeomargarita lithophora]	0	0	0	41.335
NODE_106_length_85583_cov_1.697166_67	99	SRBZ-1.bins.9	Gloeomargaritales-species1_10								0	0	0	79.9561
NODE_106_length_85583_cov_1.697166_68	1542	SRBZ-1.bins.9	Gloeomargaritales-species1_10	K24842	IQCH; IQ domain-containing protein H	PF18105	PGM1 C-terminal domain	NOG15225	hypothetical protein	carboxylate-amine ligase [Gloeomargarita lithophora]	0	0	266.894	215.601
NODE_106_length_85583_cov_1.697166_69	534	SRBZ-1.bins.9	Gloeomargaritales-species1_10	K04047	dps; starvation-inducible DNA-binding protein	PF00210	Ferritin-like domain	COG0783	Ferritin Dps family protein	DNA starvation/stationary phase protection protein [Gloeomargarita lithophora]	0	0	770.694	696.696
NODE_106_length_85583_cov_1.697166_7	792	SRBZ-1.bins.9	Gloeomargaritales-species1_10					NOG82826	hypothetical protein	glucosidase [Gloeomargarita lithophora]	0	0	0	0
NODE_106_length_85583_cov_1.697166_70	402	SRBZ-1.bins.9	Gloeomargaritales-species1_10			PF11210	Protein of unknown function (DUF2996)	NOG42516	hypothetical protein	DUF2996 domain-containing protein [Gloeomargarita lithophora]	0	0	0	275.669
NODE_106_length_85583_cov_1.697166_71	276	SRBZ-1.bins.9	Gloeomargaritales-species1_10	K03636	moaD, cysO; sulfur-carrier protein	PF02597	ThiS family	COG1977	hypothetical protein	MoaD/ThiS family protein [Gloeomargarita lithophora]	0	0	0	28.6799
NODE_106_length_85583_cov_1.697166_72	1065	SRBZ-1.bins.9	Gloeomargaritales-species1_10			PF01594	AI-2E family transporter	COG0628	hypothetical protein	AI-2E family transporter [Gloeomargarita lithophora]	0	0	0	59.4603
NODE_106_length_85583_cov_1.697166_73	1035	SRBZ-1.bins.9	Gloeomargaritales-species1_10	K05540	dusB; tRNA-dihydrouridine synthase B [EC:1.-.-.-]	PF01207	Dihydrouridine synthase (Dus)	COG0042	nifR3 family TIM-barrel protein	tRNA dihydrouridine synthase DusB [Gloeomargarita lithophora]	0	0	0	122.368
NODE_106_length_85583_cov_1.697166_74	1107	SRBZ-1.bins.9	Gloeomargaritales-species1_10	K07315	rsbU_P; phosphoserine phosphatase RsbU/P [EC:3.1.3.3]	PF07228	Stage II sporulation protein E (SpoIIE)	COG2208	response regulator receiver modulated serine phosphatase	SpoIIE family protein phosphatase [Gloeomargarita lithophora]	0	0	0	7.15054
NODE_106_length_85583_cov_1.697166_75	471	SRBZ-1.bins.9	Gloeomargaritales-species1_10	K04757	rsbW; serine/threonine-protein kinase RsbW [EC:2.7.11.1]	PF13581	Histidine kinase-like ATPase domain	COG2172	sensor histidine kinase	ATP-binding protein [Gloeomargarita lithophora]	0	0	1310.67	168.061
NODE_106_length_85583_cov_1.697166_76	207	SRBZ-1.bins.9	Gloeomargaritales-species1_10	K00345	ndhS; NAD(P)H-quinone oxidoreductase subunit S, chloroplastic [EC:7.1.1.-]	PF11623	NAD(P)H dehydrogenase subunit S	NOG09628	hypothetical protein	DUF3252 domain-containing protein [Gloeomargarita lithophora]	0	0	1656.81	420.639
NODE_106_length_85583_cov_1.697166_77	744	SRBZ-1.bins.9	Gloeomargaritales-species1_10	K00640	cysE; serine O-acetyltransferase [EC:2.3.1.30]	PF00132	Bacterial transferase hexapeptide (six repeats)	COG1045	serine acetyltransferase	serine O-acetyltransferase [Gloeomargarita lithophora]	0	0	0	191.508
NODE_106_length_85583_cov_1.697166_78	1569	SRBZ-1.bins.9	Gloeomargaritales-species1_10	K08884	K08884; serine/threonine protein kinase, bacterial [EC:2.7.11.1]	PF00069	Protein kinase domain	COG0515	Serine/threonine protein kinase	protein kinase [Gloeomargarita lithophora]	0	0	0	75.6754
NODE_106_length_85583_cov_1.697166_79	1083	SRBZ-1.bins.9	Gloeomargaritales-species1_10	K07300	chaA, CAX; Ca2+:H+ antiporter	PF01699	Sodium/calcium exchanger protein	COG0387	calcium/proton antiporter, CaCA family	calcium/proton exchanger [Gloeomargarita lithophora]	0	0	0	43.854
NODE_106_length_85583_cov_1.697166_8	885	SRBZ-1.bins.9	Gloeomargaritales-species1_10	K06971	K06971; uncharacterized protein	PF03437	BtpA family	COG0434	photosystem I biogenesis protein	BtpA/SgcQ family protein [Acaryochloris sp. RCC1774]	191.208	0	0	178.885
NODE_106_length_85583_cov_1.697166_80	1605	SRBZ-1.bins.9	Gloeomargaritales-species1_10			PF03865	Haemolysin secretion/activation protein ShlB/FhaC/HecB	COG2831	polypeptide-transport-associated domain-containing protein	ShlB/FhaC/HecB family hemolysin secretion/activation protein [Gloeomargarita lithophora]	0	0	0	19.7275
NODE_106_length_85583_cov_1.697166_81	816	SRBZ-1.bins.9	Gloeomargaritales-species1_10			PF06485	RNA-binding protein Tab2/Atab2	NOG07074	protein of unknown function DUF1092	DUF1092 family protein [Gloeomargarita lithophora]	0	0	0	38.8022
NODE_106_length_85583_cov_1.697166_82	2172	SRBZ-1.bins.9	Gloeomargaritales-species1_10	K00688	PYG, glgP; glycogen phosphorylase [EC:2.4.1.1]	PF11897	Protein of unknown function (DUF3417)	COG0058	alpha-glucan phosphorylase	alpha-glucan family phosphorylase [Gloeomargarita lithophora]	233.728	0	0	280.619
NODE_106_length_85583_cov_1.697166_83	1053	SRBZ-1.bins.9	Gloeomargaritales-species1_10	K02012	afuA, fbpA; iron(III) transport system substrate-binding protein	PF13343	Bacterial extracellular solute-binding protein	COG1840	extracellular solute-binding protein family 1	Fe(3+) ABC transporter substrate-binding protein [Gloeomargarita lithophora]	0	0	0	105.241
NODE_106_length_85583_cov_1.697166_84	1431	SRBZ-1.bins.9	Gloeomargaritales-species1_10	K01885	EARS, gltX; glutamyl-tRNA synthetase [EC:6.1.1.17]	PF00749	tRNA synthetases class I (E and Q), catalytic domain	COG0008	glutamyl-tRNA synthetase; Catalyzes the attachment of glutamate to tRNA(Glu) in a two-step r [...]	glutamate--tRNA ligase [Gloeomargarita lithophora]	0	0	0	127.226
NODE_106_length_85583_cov_1.697166_85	648	SRBZ-1.bins.9	Gloeomargaritales-species1_10			PF05685	Putative restriction endonuclease	NOG264112	hypothetical protein	Uma2 family endonuclease [Gloeomargarita lithophora]	0	0	0	24.431
NODE_106_length_85583_cov_1.697166_86	1182	SRBZ-1.bins.9	Gloeomargaritales-species1_10	K05579	ndhH; NAD(P)H-quinone oxidoreductase subunit H [EC:7.1.1.2]	PF00346	Respiratory-chain NADH dehydrogenase, 49 Kd subunit	COG0649	NAD(P)H-quinone oxidoreductase subunit H; NDH-1 shuttles electrons from an unknown electron [...]	NAD(P)H-quinone oxidoreductase subunit H [Gloeomargarita lithophora]	0	0	0	468.778
NODE_106_length_85583_cov_1.697166_87	1119	SRBZ-1.bins.9	Gloeomargaritales-species1_10	K05572	ndhA; NAD(P)H-quinone oxidoreductase subunit 1 [EC:7.1.1.2]	PF00146	NADH dehydrogenase	COG1005	NADH dehydrogenase subunit H; NDH-1 shuttles electrons from an unknown electron donor, via F [...]	NADH-quinone oxidoreductase subunit NuoH [Gloeomargarita lithophora]	0	0	0	763.977
NODE_106_length_85583_cov_1.697166_88	357	SRBZ-1.bins.9	Gloeomargaritales-species1_10	K13628	iscA; iron-sulfur cluster assembly protein	PF01521	Iron-sulphur cluster biosynthesis	COG0316	HesB/YadR/YfhF family protein	iron-sulfur cluster assembly accessory protein [Gloeomargarita lithophora]	0	0	0	155.209
NODE_106_length_85583_cov_1.697166_9	849	SRBZ-1.bins.9	Gloeomargaritales-species1_10			PF07884	Vitamin K epoxide reductase family	COG4243	vitamin K epoxide reductase	vitamin K epoxide reductase family protein [Gloeomargarita lithophora]	996.579	0	323.165	559.41
NODE_121_length_75732_cov_1.652893_1	249	SRBZ-1.bins.9	Gloeomargaritales-species1_10								0	0	0	31.7898
NODE_121_length_75732_cov_1.652893_10	2313	SRBZ-1.bins.9	Gloeomargaritales-species1_10	K22452	tgpA; protein-glutamine gamma-glutamyltransferase [EC:2.3.2.13]	PF11992	TgpA N-terminal domain	COG1305	putative membrane-bound protease	DUF3488 domain-containing protein [Gloeomargarita lithophora]	0	0	59.3098	205.335
NODE_121_length_75732_cov_1.652893_11	771	SRBZ-1.bins.9	Gloeomargaritales-species1_10	K03928	yvaK; carboxylesterase [EC:3.1.1.1]	PF12146	Serine aminopeptidase, S33	COG1647	carboxylesterase	alpha/beta fold hydrolase [Gloeomargarita lithophora]	0	0	0	123.201
NODE_121_length_75732_cov_1.652893_12	1302	SRBZ-1.bins.9	Gloeomargaritales-species1_10			PF19289	PmbA/TldA metallopeptidase C-terminal domain	COG0312	hypothetical protein	TldD/PmbA family protein [Gloeomargarita lithophora]	0	0	0	267.503
NODE_121_length_75732_cov_1.652893_13	2478	SRBZ-1.bins.9	Gloeomargaritales-species1_10	K03696	clpC; ATP-dependent Clp protease ATP-binding subunit ClpC	PF07724	AAA domain (Cdc48 subfamily)	COG0542	ATP-dependent Clp protease regulatory subunit	ATP-dependent Clp protease ATP-binding subunit [Gloeomargarita lithophora]	682.886	0	359.844	3593.67
NODE_121_length_75732_cov_1.652893_14	2394	SRBZ-1.bins.9	Gloeomargaritales-species1_10	K03655	recG; ATP-dependent DNA helicase RecG [EC:5.6.2.4]	PF00270	DEAD/DEAH box helicase	COG1200	ATP-dependent DNA helicase RecG	ATP-dependent DNA helicase RecG [Gloeomargarita lithophora]	0	0	0	353.791
NODE_121_length_75732_cov_1.652893_15	1146	SRBZ-1.bins.9	Gloeomargaritales-species1_10	K03217	yidC, spoIIIJ, OXA1, ccfA; YidC/Oxa1 family membrane protein insertase	PF02096	60Kd inner membrane protein	COG0706	putative inner membrane protein translocase component YidC; Required for the insertion of in [...]	membrane protein insertase YidC [Gloeomargarita lithophora]	442.982	0	119.706	828.864
NODE_121_length_75732_cov_1.652893_16	1221	SRBZ-1.bins.9	Gloeomargaritales-species1_10			PF00534	Glycosyl transferases group 1	COG0438	glycosyl transferase, group 1	glycosyltransferase [Gloeomargarita lithophora]	0	0	0	116.693
NODE_121_length_75732_cov_1.652893_17	1188	SRBZ-1.bins.9	Gloeomargaritales-species1_10	K00441	frhB; coenzyme F420 hydrogenase subunit beta [EC:1.12.98.1]	PF04432	Coenzyme F420 hydrogenase/dehydrogenase, beta subunit C terminus	COG1035	coenzyme F420 hydrogenase/dehydrogenase beta subunit domain protein	hypothetical protein [Gloeomargarita lithophora]	0	0	0	26.652
NODE_121_length_75732_cov_1.652893_18	768	SRBZ-1.bins.9	Gloeomargaritales-species1_10	K20326	xagA; protein XagA			NOG81344	hypothetical protein	hypothetical protein GlitD10_1705 [Gloeomargarita lithophora Alchichica-D10]	0	0	714.498	216.444
NODE_121_length_75732_cov_1.652893_19	1350	SRBZ-1.bins.9	Gloeomargaritales-species1_10	K19355	MAN; mannan endo-1,4-beta-mannosidase [EC:3.2.1.78]			COG3934	putative glycosyl hydrolase	hypothetical protein GlitD10_1706 [Gloeomargarita lithophora Alchichica-D10]	0	0	203.235	46.9076
NODE_121_length_75732_cov_1.652893_2	1047	SRBZ-1.bins.9	Gloeomargaritales-species1_10			PF01594	AI-2E family transporter	COG0628	hypothetical protein	AI-2E family transporter [Gloeocapsopsis sp. AAB1 = 1H9]	0	0	0	15.1206
NODE_121_length_75732_cov_1.652893_20	1476	SRBZ-1.bins.9	Gloeomargaritales-species1_10					NOG29653	hypothetical protein	hypothetical protein [Gloeomargarita lithophora]	0	0	0	96.5323
NODE_121_length_75732_cov_1.652893_21	1803	SRBZ-1.bins.9	Gloeomargaritales-species1_10	K07769	nblS, dfr, dspA, hik33; two-component system, OmpR family, sensor histidine kinase NblS [EC:2.7.13.3]	PF02518	Histidine kinase-, DNA gyrase B-, and HSP90-like ATPase	COG0642	PAS/PAC sensor signal transduction histidine kinase	HAMP domain-containing protein [Gloeomargarita lithophora]	0	0	0	52.6832
NODE_121_length_75732_cov_1.652893_22	264	SRBZ-1.bins.9	Gloeomargaritales-species1_10	K05527	bolA; BolA family transcriptional regulator, general stress-responsive regulator	PF01722	BolA-like protein	COG0271	BolA family protein	BolA family transcriptional regulator [Gloeomargarita lithophora]	0	0	0	0
NODE_121_length_75732_cov_1.652893_23	447	SRBZ-1.bins.9	Gloeomargaritales-species1_10					NOG116574	hypothetical protein	hypothetical protein [Gloeomargarita lithophora]	0	0	0	0
NODE_121_length_75732_cov_1.652893_24	669	SRBZ-1.bins.9	Gloeomargaritales-species1_10			PF11209	LmeA-like phospholipid-binding			DUF2993 domain-containing protein [Gloeomargarita lithophora]	0	0	0	0
NODE_121_length_75732_cov_1.652893_25	843	SRBZ-1.bins.9	Gloeomargaritales-species1_10	K00981	E2.7.7.41, CDS1, CDS2, cdsA; phosphatidate cytidylyltransferase [EC:2.7.7.41]	PF01148	Cytidylyltransferase family	COG0575	phosphatidate cytidylyltransferase	phosphatidate cytidylyltransferase [Gloeomargarita lithophora]	0	0	0	37.5594
NODE_121_length_75732_cov_1.652893_26	4134	SRBZ-1.bins.9	Gloeomargaritales-species1_10	K11525	pixJ; methyl-accepting chemotaxis protein PixJ	PF00015	Methyl-accepting chemotaxis protein (MCP) signalling domain	COG2203	methyl-accepting chemotaxis sensory transducer with phytochrome sensor	GAF domain-containing protein [Gloeomargarita lithophora]	40.9335	0	99.5527	111.057
NODE_121_length_75732_cov_1.652893_27	1836	SRBZ-1.bins.9	Gloeomargaritales-species1_10	K03798	ftsH, hflB; cell division protease FtsH [EC:3.4.24.-]	PF01434	Peptidase family M41	COG0465	cell division protein	ATP-dependent metallopeptidase FtsH/Yme1/Tma family protein [Gloeomargarita lithophora]	0	0	0	478.561
NODE_121_length_75732_cov_1.652893_28	1710	SRBZ-1.bins.9	Gloeomargaritales-species1_10	K03688	ubiB, aarF; ubiquinone biosynthesis protein	PF03109	ABC1 atypical kinase-like domain	COG0661	hypothetical protein	AarF/ABC1/UbiB kinase family protein [Gloeomargarita lithophora]	0	0	0	23.1452
NODE_121_length_75732_cov_1.652893_29	1731	SRBZ-1.bins.9	Gloeomargaritales-species1_10	K03307	TC.SSS; solute:Na+ symporter, SSS family	PF00474	Sodium:solute symporter family	NOG126079	hypothetical protein	Na+:solute symporter [Gloeomargarita lithophora]	0	0	0	59.4474
NODE_121_length_75732_cov_1.652893_3	948	SRBZ-1.bins.9	Gloeomargaritales-species1_10	K00721	DPM1; dolichol-phosphate mannosyltransferase [EC:2.4.1.83]	PF00535	Glycosyl transferase family 2	COG0463	glycosyl transferase family protein	glycosyltransferase family 2 protein [Gloeomargarita lithophora]	0	0	0	50.0991
NODE_121_length_75732_cov_1.652893_30	342	SRBZ-1.bins.9	Gloeomargaritales-species1_10	K02639	petF; ferredoxin	PF00111	2Fe-2S iron-sulfur cluster binding domain	COG0633	ferredoxin (2Fe-2S)	2Fe-2S iron-sulfur cluster binding domain-containing protein [Gloeomargarita lithophora]	0	0	0	277.742
NODE_121_length_75732_cov_1.652893_31	2304	SRBZ-1.bins.9	Gloeomargaritales-species1_10	K07456	mutS2; DNA mismatch repair protein MutS2	PF00488	MutS domain V	COG1193	recombination and DNA strand exchange inhibitor protein	endonuclease MutS2 [Gloeomargarita lithophora]	0	0	0	44.663
NODE_121_length_75732_cov_1.652893_32	960	SRBZ-1.bins.9	Gloeomargaritales-species1_10	K04075	tilS, mesJ; tRNA(Ile)-lysidine synthase [EC:6.3.4.19]	PF01171	PP-loop family	COG0037	tRNA(Ile)-lysidine synthetase; Ligates lysine onto the cytidine present at position 34 of th [...]	tRNA lysidine(34) synthetase TilS [Gloeomargarita lithophora]	0	0	0	0
NODE_121_length_75732_cov_1.652893_33	1674	SRBZ-1.bins.9	Gloeomargaritales-species1_10					NOG41779	hypothetical protein	hypothetical protein GlitD10_1772 [Gloeomargarita lithophora Alchichica-D10]	0	0	0	85.1145
NODE_121_length_75732_cov_1.652893_34	399	SRBZ-1.bins.9	Gloeomargaritales-species1_10	K02658	pilH; twitching motility two-component system response regulator PilH	PF00072	Response regulator receiver domain	COG0784	response regulator receiver protein	response regulator [Gloeomargarita lithophora]	0	0	0	456.291
NODE_121_length_75732_cov_1.652893_35	369	SRBZ-1.bins.9	Gloeomargaritales-species1_10	K02658	pilH; twitching motility two-component system response regulator PilH	PF00072	Response regulator receiver domain	COG0784	response regulator receiver, CheY	response regulator [Gloeomargarita lithophora]	0	0	0	42.9033
NODE_121_length_75732_cov_1.652893_36	999	SRBZ-1.bins.9	Gloeomargaritales-species1_10	K01920	gshB; glutathione synthase [EC:6.3.2.3]	PF02955	Prokaryotic glutathione synthetase, ATP-grasp domain	COG0189	glutathione synthetase	glutathione synthase [Gloeomargarita lithophora]	0	0	0	71.3122
NODE_121_length_75732_cov_1.652893_37	258	SRBZ-1.bins.9	Gloeomargaritales-species1_10	K03676	grxC, GLRX, GLRX2; glutaredoxin 3	PF00462	Glutaredoxin	COG0695	glutaredoxin 3	glutaredoxin 3 [Gloeomargarita lithophora]	0	0	0	153.404
NODE_121_length_75732_cov_1.652893_38	885	SRBZ-1.bins.9	Gloeomargaritales-species1_10			PF04305	Protein of unknown function (DUF455)	NOG42930	hypothetical protein	ferritin-like domain-containing protein [Gloeomargarita lithophora]	0	0	0	491.933
NODE_121_length_75732_cov_1.652893_39	1887	SRBZ-1.bins.9	Gloeomargaritales-species1_10	K03798	ftsH, hflB; cell division protease FtsH [EC:3.4.24.-]	PF01434	Peptidase family M41	COG0465	cell division protein	ATP-dependent metallopeptidase FtsH/Yme1/Tma family protein [Gloeomargarita lithophora]	358.705	0	654.294	2038.69
NODE_121_length_75732_cov_1.652893_4	291	SRBZ-1.bins.9	Gloeomargaritales-species1_10	K03608	minE; cell division topological specificity factor	PF03776	Septum formation topological specificity factor MinE	COG0851	cell division topological specificity factor MinE; Prevents the cell division inhibition by [...]	septum site-determining protein MinE [Gloeomargarita lithophora Alchichica-D10]	0	0	0	0
NODE_121_length_75732_cov_1.652893_40	966	SRBZ-1.bins.9	Gloeomargaritales-species1_10			PF04168	A predicted alpha-helical domain with a conserved ER motif.	COG2307	hypothetical protein	alpha-E domain-containing protein [Gloeomargarita lithophora]	0	0	142.012	237.633
NODE_121_length_75732_cov_1.652893_41	1446	SRBZ-1.bins.9	Gloeomargaritales-species1_10			PF14403	Circularly permuted ATP-grasp type 2	COG2308	protein of unknown function DUF404	circularly permuted type 2 ATP-grasp protein [Gloeomargarita lithophora]	0	0	0	54.7417
NODE_121_length_75732_cov_1.652893_42	339	SRBZ-1.bins.9	Gloeomargaritales-species1_10								0	0	0	0
NODE_121_length_75732_cov_1.652893_43	288	SRBZ-1.bins.9	Gloeomargaritales-species1_10	K21903	cadC, smtB; ArsR family transcriptional regulator, lead/cadmium/zinc/bismuth-responsive transcriptional repressor	PF01022	Bacterial regulatory protein, arsR family	COG0640	hypothetical protein	winged helix-turn-helix transcriptional regulator [Gloeomargarita lithophora]	0	0	0	0
NODE_121_length_75732_cov_1.652893_44	555	SRBZ-1.bins.9	Gloeomargaritales-species1_10								0	0	0	0
NODE_121_length_75732_cov_1.652893_45	2145	SRBZ-1.bins.9	Gloeomargaritales-species1_10	K00962	pnp, PNPT1; polyribonucleotide nucleotidyltransferase [EC:2.7.7.8]	PF01138	3' exoribonuclease family, domain 1	COG1185	polynucleotide phosphorylase/polyadenylase; Involved in mRNA degradation. Hydrolyzes single- [...]	polyribonucleotide nucleotidyltransferase [Gloeomargarita lithophora]	78.89	0	0	177.133
NODE_121_length_75732_cov_1.652893_46	666	SRBZ-1.bins.9	Gloeomargaritales-species1_10	K06872	K06872; uncharacterized protein	PF04536	TPM domain	COG1512	hypothetical protein	hypothetical protein [Gloeomargarita lithophora]	0	0	0	855.746
NODE_121_length_75732_cov_1.652893_47	732	SRBZ-1.bins.9	Gloeomargaritales-species1_10	K05979	comB; 2-phosphosulfolactate phosphatase [EC:3.1.3.71]	PF04029	2-phosphosulpholactate phosphatase	COG2045	2-phosphosulfolactate phosphatase	2-phosphosulfolactate phosphatase family protein [Gloeomargarita lithophora]	0	0	0	140.578
NODE_121_length_75732_cov_1.652893_48	507	SRBZ-1.bins.9	Gloeomargaritales-species1_10			PF00805	Pentapeptide repeats (8 copies)	COG1357	pentapeptide repeat protein	hypothetical protein BCD67_05740 [Oscillatoriales cyanobacterium USR001]	0	0	0	93.6763
NODE_121_length_75732_cov_1.652893_49	1050	SRBZ-1.bins.9	Gloeomargaritales-species1_10	K16710	wcaK, amsJ; colanic acid/amylovoran biosynthesis protein	PF04230	Polysaccharide pyruvyl transferase	COG2327	polysaccharide pyruvyl transferase	polysaccharide pyruvyl transferase CsaB [Gloeomargarita lithophora]	0	0	0	211.084
NODE_121_length_75732_cov_1.652893_5	798	SRBZ-1.bins.9	Gloeomargaritales-species1_10	K03609	minD; septum site-determining protein MinD	PF01656	CobQ/CobB/MinD/ParA nucleotide binding domain	COG2894	septum site-determining protein MinD	septum site-determining protein MinD [Cyanothece sp. PCC 7425]	0	0	0	0
NODE_121_length_75732_cov_1.652893_50	1884	SRBZ-1.bins.9	Gloeomargaritales-species1_10	K03798	ftsH, hflB; cell division protease FtsH [EC:3.4.24.-]	PF01434	Peptidase family M41	COG0465	cell division protein	ATP-dependent zinc metalloprotease FtsH [Gloeomargarita lithophora]	0	0	36.4075	630.227
NODE_121_length_75732_cov_1.652893_51	930	SRBZ-1.bins.9	Gloeomargaritales-species1_10	K05516	cbpA; curved DNA-binding protein	PF01556	DnaJ C terminal domain	COG2214	chaperone DnaJ domain-containing protein	J domain-containing protein [Gloeomargarita lithophora]	181.956	0	0	391.527
NODE_121_length_75732_cov_1.652893_52	1203	SRBZ-1.bins.9	Gloeomargaritales-species1_10			PF00149	Calcineurin-like phosphoesterase	COG1409	Ser/Thr protein phosphatase family protein	metallophosphoesterase [Gloeomargarita lithophora]	0	0	570.173	361.896
NODE_121_length_75732_cov_1.652893_53	1080	SRBZ-1.bins.9	Gloeomargaritales-species1_10			PF00805	Pentapeptide repeats (8 copies)	COG1357	pentapeptide repeat protein	pentapeptide repeat-containing protein [Gloeomargarita lithophora]	0	0	0	65.9638
NODE_121_length_75732_cov_1.652893_54	1242	SRBZ-1.bins.9	Gloeomargaritales-species1_10	K00595	cobL-cbiET; precorrin-6B C5,15-methyltransferase / cobalt-precorrin-6B C5,C15-methyltransferase [EC:2.1.1.132 2.1.1.289 2.1.1.196]	PF00590	Tetrapyrrole (Corrin/Porphyrin) Methylases	COG2242	precorrin-6y C5,15-methyltransferase (decarboxylating), CbiE subunit	precorrin-6y C5,15-methyltransferase (decarboxylating) subunit CbiE [Gloeomargarita lithophora]	0	0	220.908	50.9865
NODE_121_length_75732_cov_1.652893_55	1680	SRBZ-1.bins.9	Gloeomargaritales-species1_10	K01687	ilvD; dihydroxy-acid dehydratase [EC:4.2.1.9]	PF00920	Dehydratase family	COG0129	dihydroxy-acid dehydratase	RecName: Full=Dihydroxy-acid dehydratase; Short=DAD	0	0	244.971	438.188
NODE_121_length_75732_cov_1.652893_56	483	SRBZ-1.bins.9	Gloeomargaritales-species1_10	K07101	K07101; uncharacterized protein	PF00156	Phosphoribosyl transferase domain	COG2236	putative phosphoribosyltransferase	phosphoribosyltransferase [Gloeomargarita lithophora]	0	0	0	0
NODE_121_length_75732_cov_1.652893_57	903	SRBZ-1.bins.9	Gloeomargaritales-species1_10	K00919	ispE; 4-diphosphocytidyl-2-C-methyl-D-erythritol kinase [EC:2.7.1.148]	PF08544	GHMP kinases C terminal	COG1947	4-diphosphocytidyl-2-C-methyl-D-erythritol kinase; Catalyzes the phosphorylation of the posi [...]	4-(cytidine 5'-diphospho)-2-C-methyl-D-erythritol kinase [Gloeomargarita lithophora]	0	0	0	35.0638
NODE_121_length_75732_cov_1.652893_58	2892	SRBZ-1.bins.9	Gloeomargaritales-species1_10	K13821	putA; RHH-type transcriptional regulator, proline utilization regulon repressor / proline dehydrogenase / delta 1-pyrroline-5-carboxylate dehydrogenase [EC:1.5.5.2 1.2.1.88]	PF00171	Aldehyde dehydrogenase family	COG1012	proline dehydrogenase/1-pyrroline-5 carboxylate dehydrogenase	aldehyde dehydrogenase family protein [Gloeomargarita lithophora]	0	0	0	114.958
NODE_121_length_75732_cov_1.652893_59	687	SRBZ-1.bins.9	Gloeomargaritales-species1_10			PF00561	alpha/beta hydrolase fold	COG1075	hypothetical protein	lipase [Gloeomargarita lithophora]	0	0	0	46.0882
NODE_121_length_75732_cov_1.652893_6	678	SRBZ-1.bins.9	Gloeomargaritales-species1_10	K03610	minC; septum site-determining protein MinC	PF03775	Septum formation inhibitor MinC, C-terminal domain	COG0850	septum formation inhibitor	hypothetical protein [Gloeomargarita lithophora]	0	0	0	46.7
NODE_121_length_75732_cov_1.652893_60	777	SRBZ-1.bins.9	Gloeomargaritales-species1_10			PF13483	Beta-lactamase superfamily domain	COG2220	hypothetical protein	Zn-dependent hydrolase [Gloeomargarita lithophora]	0	0	0	295.436
NODE_121_length_75732_cov_1.652893_61	252	SRBZ-1.bins.9	Gloeomargaritales-species1_10								0	0	0	125.645
NODE_121_length_75732_cov_1.652893_62	411	SRBZ-1.bins.9	Gloeomargaritales-species1_10					NOG13190	hypothetical protein	hypothetical protein [Gloeomargarita lithophora]	0	0	0	0
NODE_121_length_75732_cov_1.652893_7	768	SRBZ-1.bins.9	Gloeomargaritales-species1_10					NOG12038	hypothetical protein	hypothetical protein [Gloeomargarita lithophora]	0	0	0	123.682
NODE_121_length_75732_cov_1.652893_8	1950	SRBZ-1.bins.9	Gloeomargaritales-species1_10	K01585	speA; arginine decarboxylase [EC:4.1.1.19]	PF02784	Pyridoxal-dependent decarboxylase, pyridoxal binding domain	COG1166	arginine decarboxylase; Catalyzes the biosynthesis of agmatine from arginine (By similarity)	biosynthetic arginine decarboxylase [Gloeomargarita lithophora]	0	0	0	113.661
NODE_121_length_75732_cov_1.652893_9	1110	SRBZ-1.bins.9	Gloeomargaritales-species1_10	K01409	OSGEP, KAE1, QRI7; N6-L-threonylcarbamoyladenine synthase [EC:2.3.1.234]	PF00814	tRNA N6-adenosine threonylcarbamoyltransferase	COG0533	metalloendopeptidase, glycoprotease family	tRNA (adenosine(37)-N6)-threonylcarbamoyltransferase complex transferase subunit TsaD [Gloeomargarita lithophora]	0	0	0	71.3122
NODE_122_length_75611_cov_1.878279_1	840	SRBZ-1.bins.9	Gloeomargaritales-species1_10	K03531	ftsZ; cell division protein FtsZ	PF12327	FtsZ family, C-terminal domain	COG0206	cell division protein FtsZ; This protein is essential to the cell-division process. It seems [...]	cell division protein FtsZ [Gloeomargarita lithophora]	0	0	0	0
NODE_122_length_75611_cov_1.878279_10	1224	SRBZ-1.bins.9	Gloeomargaritales-species1_10	K11954	natB; neutral amino acid transport system substrate-binding protein	PF13458	Periplasmic binding protein	COG0683	periplasmic binding protein	ABC transporter substrate-binding protein [Gloeomargarita lithophora]	0	0	0	142.275
NODE_122_length_75611_cov_1.878279_11	930	SRBZ-1.bins.9	Gloeomargaritales-species1_10							hypothetical protein [Gloeomargarita lithophora]	0	0	0	17.0229
NODE_122_length_75611_cov_1.878279_12	1227	SRBZ-1.bins.9	Gloeomargaritales-species1_10	K00974	cca; tRNA nucleotidyltransferase (CCA-adding enzyme) [EC:2.7.7.72 3.1.3.- 3.1.4.-]	PF13735	tRNA nucleotidyltransferase domain 2 putative	COG0617	Polynucleotide adenylyltransferase region	CCA tRNA nucleotidyltransferase [Gloeomargarita lithophora]	0	0	0	0
NODE_122_length_75611_cov_1.878279_13	294	SRBZ-1.bins.9	Gloeomargaritales-species1_10	K02435	gatC, GATC; aspartyl-tRNA(Asn)/glutamyl-tRNA(Gln) amidotransferase subunit C [EC:6.3.5.6 6.3.5.7]	PF02686	Glu-tRNAGln amidotransferase C subunit	COG0721	glutamyl-tRNA(Gln) amidotransferase subunit C; Allows the formation of correctly charged Asn [...]	Asp-tRNA(Asn)/Glu-tRNA(Gln) amidotransferase subunit GatC [Gloeomargarita lithophora]	0	0	0	0
NODE_122_length_75611_cov_1.878279_14	519	SRBZ-1.bins.9	Gloeomargaritales-species1_10			PF00515	Tetratricopeptide repeat	NOG250887	photosystem I assembly protein Ycf3; Seems to be required for the assembly of the photosyste [...]	photosystem I assembly protein Ycf3 [Gloeomargarita lithophora]	0	0	0	61.0069
NODE_122_length_75611_cov_1.878279_15	1344	SRBZ-1.bins.9	Gloeomargaritales-species1_10	K03429	ugtP; processive 1,2-diacylglycerol beta-glucosyltransferase [EC:2.4.1.315]	PF13641	Glycosyltransferase like family 2	COG1215	glycosyl transferase family protein	glycosyltransferase family 2 protein [Gloeomargarita lithophora]	0	0	0	188.468
NODE_122_length_75611_cov_1.878279_16	1185	SRBZ-1.bins.9	Gloeomargaritales-species1_10			PF04577	Glycosyltransferase 61	COG4421	Capsular polysaccharide biosynthesis protein-like protein	glycosyltransferase family 61 protein [Gloeomargarita lithophora]	0	0	0	0
NODE_122_length_75611_cov_1.878279_17	1149	SRBZ-1.bins.9	Gloeomargaritales-species1_10	K01647	CS, gltA; citrate synthase [EC:2.3.3.1]	PF00285	Citrate synthase, C-terminal domain	COG0372	citrate synthase	citrate synthase [Limnoraphis robusta]	0	0	0	48.2242
NODE_122_length_75611_cov_1.878279_18	846	SRBZ-1.bins.9	Gloeomargaritales-species1_10	K03438	mraW, rsmH; 16S rRNA (cytosine1402-N4)-methyltransferase [EC:2.1.1.199]	PF01795	MraW methylase family	COG0275	S-adenosyl-methyltransferase MraW; Exhibits S-adenosyl-L-methionine-dependent methyltransfer [...]	16S rRNA (cytosine(1402)-N(4))-methyltransferase RsmH [Gloeomargarita lithophora]	0	0	0	37.4262
NODE_122_length_75611_cov_1.878279_19	339	SRBZ-1.bins.9	Gloeomargaritales-species1_10	K04751	glnB; nitrogen regulatory protein P-II 1	PF00543	Nitrogen regulatory protein P-II	COG0347	nitrogen regulatory protein P-II	P-II family nitrogen regulator [Gloeomargarita lithophora]	0	0	0	0
NODE_122_length_75611_cov_1.878279_2	990	SRBZ-1.bins.9	Gloeomargaritales-species1_10	K00948	PRPS, prsA; ribose-phosphate pyrophosphokinase [EC:2.7.6.1]	PF13793	N-terminal domain of ribose phosphate pyrophosphokinase	COG0462	ribose-phosphate pyrophosphokinase	ribose-phosphate pyrophosphokinase [Gloeomargarita lithophora]	0	0	0	191.895
NODE_122_length_75611_cov_1.878279_20	1485	SRBZ-1.bins.9	Gloeomargaritales-species1_10	K01840	manB; phosphomannomutase [EC:5.4.2.8]	PF02878	Phosphoglucomutase/phosphomannomutase, alpha/beta/alpha domain I	COG1109	phosphoglucosamine mutase	hypothetical protein [Gloeomargarita lithophora]	0	0	184.759	31.9824
NODE_122_length_75611_cov_1.878279_21	1503	SRBZ-1.bins.9	Gloeomargaritales-species1_10			PF10119	Predicted methyltransferase regulatory domain	COG0500	putative methyltransferase	methyltransferase domain-containing protein [Gloeomargarita lithophora]	0	0	273.82	310.727
NODE_122_length_75611_cov_1.878279_22	3645	SRBZ-1.bins.9	Gloeomargaritales-species1_10			PF08447	PAS fold	COG3920	signal transduction histidine kinase	PAS domain S-box protein [Gloeomargarita lithophora]	0	0	0	39.0896
NODE_122_length_75611_cov_1.878279_23	606	SRBZ-1.bins.9	Gloeomargaritales-species1_10			PF00300	Histidine phosphatase superfamily (branch 1)	COG0406	Phosphoglycerate mutase	histidine phosphatase family protein [Gloeomargarita lithophora]	0	0	0	0
NODE_122_length_75611_cov_1.878279_24	228	SRBZ-1.bins.9	Gloeomargaritales-species1_10			PF11146	Protein of unknown function (DUF2905)	NOG114258	hypothetical protein	DUF2905 domain-containing protein [Caldilinea aerophila]	0	0	0	0
NODE_122_length_75611_cov_1.878279_25	1329	SRBZ-1.bins.9	Gloeomargaritales-species1_10	K03455	TC.KEF; monovalent cation:H+ antiporter-2, CPA2 family	PF00999	Sodium/hydrogen exchanger family	COG0475	Na+/H+ antiporter	cation:proton antiporter [Gloeomargarita lithophora]	0	0	0	291.849
NODE_122_length_75611_cov_1.878279_26	501	SRBZ-1.bins.9	Gloeomargaritales-species1_10	K02116	atpI; ATP synthase protein I	PF03899	ATP synthase I chain	NOG84501	H+-transporting ATP synthase chain	hypothetical protein [Gloeomargarita lithophora]	0	0	0	78.9985
NODE_122_length_75611_cov_1.878279_27	1863	SRBZ-1.bins.9	Gloeomargaritales-species1_10	K03688	ubiB, aarF; ubiquinone biosynthesis protein	PF03109	ABC1 atypical kinase-like domain	COG0661	hypothetical protein	AarF/ABC1/UbiB kinase family protein [Gloeomargarita lithophora]	0	0	0	378.15
NODE_122_length_75611_cov_1.878279_28	558	SRBZ-1.bins.9	Gloeomargaritales-species1_10	K02356	efp; elongation factor P	PF09285	Elongation factor P, C-terminal	COG0231	elongation factor P; Involved in peptide bond synthesis. Stimulates efficient translation an [...]	elongation factor P [Gloeomargarita lithophora]	0	0	1229.24	425.573
NODE_122_length_75611_cov_1.878279_29	453	SRBZ-1.bins.9	Gloeomargaritales-species1_10	K02160	accB, bccP; acetyl-CoA carboxylase biotin carboxyl carrier protein	PF00364	Biotin-requiring enzyme	COG0511	biotin carboxyl carrier protein of acetyl-CoA carboxylase	acetyl-CoA carboxylase biotin carboxyl carrier protein [Gloeomargarita lithophora]	0	0	0	69.8954
NODE_122_length_75611_cov_1.878279_3	438	SRBZ-1.bins.9	Gloeomargaritales-species1_10			PF14159	CAAD domains of cyanobacterial aminoacyl-tRNA synthetase			hypothetical protein [Gloeomargarita lithophora]	0	0	0	596.385
NODE_122_length_75611_cov_1.878279_30	696	SRBZ-1.bins.9	Gloeomargaritales-species1_10	K06133	LYS5, acpT; 4'-phosphopantetheinyl transferase [EC:2.7.8.-]	PF01648	4'-phosphopantetheinyl transferase superfamily	COG2091	4'-phosphopantetheinyl transferase	4'-phosphopantetheinyl transferase superfamily protein [Gloeomargarita lithophora]	0	0	0	0
NODE_122_length_75611_cov_1.878279_31	1188	SRBZ-1.bins.9	Gloeomargaritales-species1_10			PF03040	CemA family			hypothetical protein [Gloeomargarita lithophora]	0	0	0	66.63
NODE_122_length_75611_cov_1.878279_32	1425	SRBZ-1.bins.9	Gloeomargaritales-species1_10	K00464	diox1; all-trans-8'-apo-beta-carotenal 15,15'-oxygenase [EC:1.13.11.75]	PF03055	Retinal pigment epithelial membrane protein	COG3670	hypothetical protein	hypothetical protein [Gloeomargarita lithophora]	0	0	0	11.1097
NODE_122_length_75611_cov_1.878279_33	2586	SRBZ-1.bins.9	Gloeomargaritales-species1_10			PF12770	CHAT domain	COG4995	hypothetical protein	CHAT domain-containing protein [Thermosynechococcus sp. NK55a]	0	0	106.097	0
NODE_122_length_75611_cov_1.878279_34	1173	SRBZ-1.bins.9	Gloeomargaritales-species1_10			PF00534	Glycosyl transferases group 1	COG0438	glycosyl transferase group 1	glycosyltransferase [Gloeomargarita lithophora]	0	0	0	40.4893
NODE_122_length_75611_cov_1.878279_35	1080	SRBZ-1.bins.9	Gloeomargaritales-species1_10			PF00534	Glycosyl transferases group 1	COG0438	glycosyl transferase group 1	glycosyltransferase family 4 protein [Gloeomargarita lithophora]	156.684	0	0	14.6586
NODE_122_length_75611_cov_1.878279_36	1089	SRBZ-1.bins.9	Gloeomargaritales-species1_10			PF00534	Glycosyl transferases group 1	COG0438	glycosyl transferase, group 1	glycosyltransferase family 4 protein [Gloeomargarita lithophora]	0	0	0	14.5375
NODE_122_length_75611_cov_1.878279_37	420	SRBZ-1.bins.9	Gloeomargaritales-species1_10			PF00226	DnaJ domain	COG2214	heat shock protein DnaJ domain-containing protein	J domain-containing protein [Gloeomargarita lithophora]	0	0	0	0
NODE_122_length_75611_cov_1.878279_38	540	SRBZ-1.bins.9	Gloeomargaritales-species1_10					NOG12179	hypothetical protein	hypothetical protein GlitD10_2749 [Gloeomargarita lithophora Alchichica-D10]	0	0	0	102.61
NODE_122_length_75611_cov_1.878279_39	792	SRBZ-1.bins.9	Gloeomargaritales-species1_10	K02967	RP-S2, MRPS2, rpsB; small subunit ribosomal protein S2	PF00318	Ribosomal protein S2	COG0052	ribosomal protein S2	30S ribosomal protein S2 [Gloeomargarita lithophora]	0	0	0	309.83
NODE_122_length_75611_cov_1.878279_4	516	SRBZ-1.bins.9	Gloeomargaritales-species1_10					NOG14086	hypothetical protein	hypothetical protein [Gloeomargarita lithophora]	0	0	0	368.17
NODE_122_length_75611_cov_1.878279_40	732	SRBZ-1.bins.9	Gloeomargaritales-species1_10	K02357	tsf, TSFM; elongation factor Ts	PF00889	Elongation factor TS	COG0264	elongation factor Ts; Associates with the EF-Tu.GDP complex and induces the exchange of GDP [...]	translation elongation factor Ts [Gloeomargarita lithophora]	0	0	0	1027.3
NODE_122_length_75611_cov_1.878279_41	600	SRBZ-1.bins.9	Gloeomargaritales-species1_10	K00798	MMAB, pduO; cob(I)alamin adenosyltransferase [EC:2.5.1.17]	PF02572	ATP:corrinoid adenosyltransferase BtuR/CobO/CobP	COG2109	cob(I)yrinic acid a,c-diamide adenosyltransferase	cob(I)yrinic acid a,c-diamide adenosyltransferase [Gloeomargarita lithophora]	0	0	0	435.361
NODE_122_length_75611_cov_1.878279_42	1323	SRBZ-1.bins.9	Gloeomargaritales-species1_10			PF01933	2-phospho-L-lactate transferase CofD	COG0391	protein of unknown function UPF0052 and CofD	YvcK family protein [Gloeomargarita lithophora]	0	0	0	161.544
NODE_122_length_75611_cov_1.878279_43	480	SRBZ-1.bins.9	Gloeomargaritales-species1_10	K06925	tsaE; tRNA threonylcarbamoyladenosine biosynthesis protein TsaE	PF02367	Threonylcarbamoyl adenosine biosynthesis protein TsaE	COG0802	protein of unknown function UPF0079	tRNA (adenosine(37)-N6)-threonylcarbamoyltransferase complex ATPase subunit type 1 TsaE [Gloeomargarita lithophora]	0	0	0	0
NODE_122_length_75611_cov_1.878279_44	1383	SRBZ-1.bins.9	Gloeomargaritales-species1_10	K07399	resB, ccs1; cytochrome c biogenesis protein	PF05140	ResB-like family	COG1333	C-type cytochrome biogenesis protein Ccs1; Required during biogenesis of c-type cytochromes [...]	cytochrome c biogenesis protein [Gloeomargarita lithophora]	0	0	0	165.983
NODE_122_length_75611_cov_1.878279_45	1500	SRBZ-1.bins.9	Gloeomargaritales-species1_10			PF13560	Helix-turn-helix domain	COG1396	transcriptional regulator, XRE family	helix-turn-helix domain-containing protein [[Leptolyngbya] sp. JSC-1]	0	0	0	15.8313
NODE_122_length_75611_cov_1.878279_46	1236	SRBZ-1.bins.9	Gloeomargaritales-species1_10	K08177	oxlT; MFS transporter, OFA family, oxalate/formate antiporter	PF07690	Major Facilitator Superfamily	COG0477	major facilitator superfamily protein	OFA family MFS transporter [Leptolyngbya ohadii]	0	0	0	0
NODE_122_length_75611_cov_1.878279_47	252	SRBZ-1.bins.9	Gloeomargaritales-species1_10	K02597	nifZ; nitrogen fixation protein NifZ	PF04319	NifZ domain	NOG14952	NifZ family protein	nitrogen fixation protein NifZ [cyanobacterium endosymbiont of Rhopalodia gibberula]	0	0	0	0
NODE_122_length_75611_cov_1.878279_48	1146	SRBZ-1.bins.9	Gloeomargaritales-species1_10	K02594	nifV; homocitrate synthase NifV [EC:2.3.3.14]	PF00682	HMGL-like	COG0119	trans-homoaconitate synthase	homocitrate synthase [Leptolyngbya sp. 'hensonii']	0	0	0	0
NODE_122_length_75611_cov_1.878279_49	252	SRBZ-1.bins.9	Gloeomargaritales-species1_10					NOG86913	hypothetical protein	hypothetical protein [Calothrix sp. NIES-2100]	0	0	0	0
NODE_122_length_75611_cov_1.878279_5	636	SRBZ-1.bins.9	Gloeomargaritales-species1_10							hypothetical protein [Gloeomargarita lithophora]	0	0	0	24.892
NODE_122_length_75611_cov_1.878279_50	1428	SRBZ-1.bins.9	Gloeomargaritales-species1_10	K02585	nifB; nitrogen fixation protein NifB	PF04055	Radical SAM superfamily	COG0535	nitrogenase cofactor biosynthesis protein NifB	nitrogenase cofactor biosynthesis protein NifB [Pleurocapsa minor]	0	0	0	0
NODE_122_length_75611_cov_1.878279_51	279	SRBZ-1.bins.9	Gloeomargaritales-species1_10								0	0	0	0
NODE_122_length_75611_cov_1.878279_52	1203	SRBZ-1.bins.9	Gloeomargaritales-species1_10	K04487	iscS, NFS1; cysteine desulfurase [EC:2.8.1.7]	PF00266	Aminotransferase class-V	COG1104	cysteine desulfurase NifS	cysteine desulfurase NifS [Hydrococcus rivularis]	0	0	0	0
NODE_122_length_75611_cov_1.878279_53	831	SRBZ-1.bins.9	Gloeomargaritales-species1_10	K13819	K13819; NifU-like protein	PF01592	NifU-like N terminal domain	COG0822	Fe-S cluster assembly protein NifU	Fe-S cluster assembly protein NifU [Synechococcus sp. JA-2-3B'a(2-13)]	0	0	0	76.2036
NODE_122_length_75611_cov_1.878279_54	882	SRBZ-1.bins.9	Gloeomargaritales-species1_10	K02588	nifH; nitrogenase iron protein NifH	PF00142	4Fe-4S iron sulfur cluster binding proteins, NifH/frxC family	COG1348	nitrogenase reductase; The key enzymatic reactions in nitrogen fixation are catalyzed by the [...]	nitrogenase iron protein [Cyanothece sp. PCC 7425]	0	0	0	0
NODE_122_length_75611_cov_1.878279_55	1455	SRBZ-1.bins.9	Gloeomargaritales-species1_10	K02586	nifD; nitrogenase molybdenum-iron protein alpha chain [EC:1.18.6.1]	PF00148	Nitrogenase component 1 type Oxidoreductase	COG2710	nitrogenase molybdenum-iron protein alpha chain	MULTISPECIES: nitrogenase molybdenum-iron protein alpha chain [Synechococcus]	0	0	0	0
NODE_122_length_75611_cov_1.878279_56	1530	SRBZ-1.bins.9	Gloeomargaritales-species1_10	K02591	nifK; nitrogenase molybdenum-iron protein beta chain [EC:1.18.6.1]	PF00148	Nitrogenase component 1 type Oxidoreductase	COG2710	nitrogenase molybdenum-iron protein beta chain	nitrogenase molybdenum-iron protein subunit beta [Pseudanabaena sp. PCC 6802]	0	0	0	0
NODE_122_length_75611_cov_1.878279_57	1392	SRBZ-1.bins.9	Gloeomargaritales-species1_10	K02587	nifE; nitrogenase molybdenum-cofactor synthesis protein NifE	PF00148	Nitrogenase component 1 type Oxidoreductase	COG2710	nitrogenase MoFe cofactor biosynthesis protein NifE	bifunctional nitrogenase iron-molybdenum cofactor biosynthesis protein NifEN [Desertifilum sp. IPPAS B-1220]	0	0	0	11.3731
NODE_122_length_75611_cov_1.878279_58	1275	SRBZ-1.bins.9	Gloeomargaritales-species1_10	K02592	nifN; nitrogenase molybdenum-iron protein NifN	PF00148	Nitrogenase component 1 type Oxidoreductase	COG2710	nitrogenase molybdenum-iron cofactor biosynthesis protein NifN	nitrogenase iron-molybdenum cofactor biosynthesis protein NifN [Pseudanabaena sp. PCC 6802]	0	0	0	0
NODE_122_length_75611_cov_1.878279_59	399	SRBZ-1.bins.9	Gloeomargaritales-species1_10	K02596	nifX; nitrogen fixation protein NifX	PF02579	Dinitrogenase iron-molybdenum cofactor	NOG08009	dinitrogenase iron-molybdenum cofactor biosynthesis	nitrogen fixation protein NifX [Calothrix sp. NIES-2098]	0	0	343.819	39.6775
NODE_122_length_75611_cov_1.878279_6	444	SRBZ-1.bins.9	Gloeomargaritales-species1_10			PF13432	Tetratricopeptide repeat	COG0457	TPR repeat-containing protein	tetratricopeptide repeat protein [Gloeomargarita lithophora]	0	0	0	35.6561
NODE_122_length_75611_cov_1.878279_60	444	SRBZ-1.bins.9	Gloeomargaritales-species1_10			PF03270	Protein of unknown function, DUF269	NOG13948	nitrogen fixation protein	NifX-associated nitrogen fixation protein [Nodosilinea nodulosa]	0	0	0	0
NODE_122_length_75611_cov_1.878279_61	315	SRBZ-1.bins.9	Gloeomargaritales-species1_10	K02595	nifW; nitrogenase-stabilizing/protective protein	PF03206	Nitrogen fixation protein NifW	NOG19866	nitrogen fixation protein NifW; May protect the nitrogenase Fe-Mo protein from oxidative dam [...]	nitrogenase-stabilizing/protective protein NifW [Leptolyngbya sp. Heron Island J]	0	0	0	0
NODE_122_length_75611_cov_1.878279_62	741	SRBZ-1.bins.9	Gloeomargaritales-species1_10			PF00899	ThiF family	COG0476	UBA/THIF-type NAD/FAD binding protein	HesA/MoeB/ThiF family protein [Rippkaea orientalis]	0	0	0	0
NODE_122_length_75611_cov_1.878279_63	204	SRBZ-1.bins.9	Gloeomargaritales-species1_10								0	0	0	0
NODE_122_length_75611_cov_1.878279_64	228	SRBZ-1.bins.9	Gloeomargaritales-species1_10			PF03459	TOBE domain	NOG224693	TOBE domain protein	transporter [Coleofasciculus chthonoplastes]	0	0	0	69.4355
NODE_122_length_75611_cov_1.878279_65	1161	SRBZ-1.bins.9	Gloeomargaritales-species1_10			PF07690	0	COG0477	major facilitator transporter	MFS transporter [Desertifilum sp. IPPAS B-1220]	0	0	0	6.81796
NODE_122_length_75611_cov_1.878279_66	810	SRBZ-1.bins.9	Gloeomargaritales-species1_10	K02020	modA; molybdate transport system substrate-binding protein	PF13531	Bacterial extracellular solute-binding protein	COG0725	molybdenum ABC transporter, periplasmic molybdate-binding protein	molybdate ABC transporter substrate-binding protein [Chroococcidiopsis sp. TS-821]	0	0	0	0
NODE_122_length_75611_cov_1.878279_67	717	SRBZ-1.bins.9	Gloeomargaritales-species1_10	K02018	modB; molybdate transport system permease protein	PF00528	Binding-protein-dependent transport system inner membrane component	COG4149	molybdate ABC transporter, inner membrane subunit; Part of a binding-protein-dependent trans [...]	molybdate ABC transporter permease subunit [Oscillatoriales cyanobacterium JSC-12]	0	0	0	11.04
NODE_122_length_75611_cov_1.878279_68	1068	SRBZ-1.bins.9	Gloeomargaritales-species1_10	K02018	modB; molybdate transport system permease protein	PF00005	ABC transporter	COG4149	ABC transporter	sulfate/molybdate ABC transporter ATP-binding protein [Oscillatoriales cyanobacterium MTP1]	0	0	0	7.41166
NODE_122_length_75611_cov_1.878279_69	705	SRBZ-1.bins.9	Gloeomargaritales-species1_10	K07507	mgtC; putative Mg2+ transporter-C (MgtC) family protein	PF02308	MgtC family	COG1285	MgtC family protein	MgtC/SapB family protein [Leptolyngbya sp. O-77]	0	0	0	56.1394
NODE_122_length_75611_cov_1.878279_7	1122	SRBZ-1.bins.9	Gloeomargaritales-species1_10			PF10216	CO2 hydration protein (ChpXY)	NOG09988	CO2 hydration protein	CO2 hydration protein [Gloeomargarita lithophora]	0	0	0	119.934
NODE_122_length_75611_cov_1.878279_70	1377	SRBZ-1.bins.9	Gloeomargaritales-species1_10	K06213	mgtE; magnesium transporter	PF01769	Divalent cation transporter	COG2239	magnesium transporter	magnesium transporter [Thermosynechococcus elongatus PKUAC-SCTE542]	0	0	0	17.2454
NODE_122_length_75611_cov_1.878279_71	315	SRBZ-1.bins.9	Gloeomargaritales-species1_10							hypothetical protein [Gloeomargarita lithophora]	0	0	0	50.2581
NODE_122_length_75611_cov_1.878279_72	558	SRBZ-1.bins.9	Gloeomargaritales-species1_10					NOG73627	hypothetical protein	hypothetical protein [Gloeomargarita lithophora]	0	0	0	241.158
NODE_122_length_75611_cov_1.878279_73	2127	SRBZ-1.bins.9	Gloeomargaritales-species1_10	K01879	glyS; glycyl-tRNA synthetase beta chain [EC:6.1.1.14]	PF02092	Glycyl-tRNA synthetase beta subunit	COG0751	glycyl-tRNA synthetase, beta subunit	glycine--tRNA ligase subunit beta [Gloeomargarita lithophora]	0	0	128.993	107.924
NODE_122_length_75611_cov_1.878279_74	1365	SRBZ-1.bins.9	Gloeomargaritales-species1_10	K01925	murD; UDP-N-acetylmuramoylalanine--D-glutamate ligase [EC:6.3.2.9]	PF08245	Mur ligase middle domain	COG0771	UDP-N-acetylmuramoylalanine/D-glutamate ligase; Cell wall formation. Catalyzes the addition [...]	UDP-N-acetylmuramoyl-L-alanine--D-glutamate ligase [Gloeomargarita lithophora]	0	0	0	0
NODE_122_length_75611_cov_1.878279_75	516	SRBZ-1.bins.9	Gloeomargaritales-species1_10					KOG3664	Predicted membrane protein (Patched superfamily) (ISS)	hypothetical protein [Gloeomargarita lithophora]	0	0	0	46.0212
NODE_122_length_75611_cov_1.878279_8	1440	SRBZ-1.bins.9	Gloeomargaritales-species1_10	K05575	ndhD; NAD(P)H-quinone oxidoreductase subunit 4 [EC:7.1.1.2]	PF00361	Proton-conducting membrane transporter	COG1008	NAD(P)H-quinone oxidoreductase subunit D4	NADH-quinone oxidoreductase subunit M [Gloeomargarita lithophora]	0	0	190.533	478.237
NODE_122_length_75611_cov_1.878279_9	1281	SRBZ-1.bins.9	Gloeomargaritales-species1_10	K00974	cca; tRNA nucleotidyltransferase (CCA-adding enzyme) [EC:2.7.7.72 3.1.3.- 3.1.4.-]	PF01743	Poly A polymerase head domain	COG0618	polynucleotide adenylyltransferase region	CCA tRNA nucleotidyltransferase [Gloeomargarita lithophora]	0	0	0	0
NODE_130_length_72894_cov_1.863097_1	285	SRBZ-1.bins.9	Gloeomargaritales-species1_10					NOG119770	hypothetical protein	hypothetical protein GlitD10_1596 [Gloeomargarita lithophora Alchichica-D10]	0	0	1444.04	7221.3
NODE_130_length_72894_cov_1.863097_10	933	SRBZ-1.bins.9	Gloeomargaritales-species1_10			PF00535	Glycosyl transferase family 2	COG0463	glycosyl transferase	glycosyltransferase [Gloeomargarita lithophora]	0	0	0	33.9363
NODE_130_length_72894_cov_1.863097_11	447	SRBZ-1.bins.9	Gloeomargaritales-species1_10	K09935	ybiA; N-glycosidase YbiA [EC:3.2.2.-]	PF08719	NADAR domain	COG3236	hypothetical protein	NADAR family protein [Gloeomargarita lithophora]	0	0	0	88.542
NODE_130_length_72894_cov_1.863097_12	909	SRBZ-1.bins.9	Gloeomargaritales-species1_10	K01424	E3.5.1.1, ansA, ansB; L-asparaginase [EC:3.5.1.1]	PF01112	Asparaginase	COG1446	peptidase T2 asparaginase 2	isoaspartyl peptidase [Gloeomargarita lithophora]	0	0	0	60.9566
NODE_130_length_72894_cov_1.863097_13	1194	SRBZ-1.bins.9	Gloeomargaritales-species1_10	K10302	FBXO22; F-box protein 22	PF10442	FIST C domain	COG4398	domain of unknown function DUF1745	hypothetical protein [Gloeomargarita lithophora]	0	0	0	125.961
NODE_130_length_72894_cov_1.863097_14	1365	SRBZ-1.bins.9	Gloeomargaritales-species1_10	K08884	K08884; serine/threonine protein kinase, bacterial [EC:2.7.11.1]	PF00069	Protein kinase domain	COG0515	serine/threonine protein kinase	serine/threonine protein kinase [Gloeomargarita lithophora Alchichica-D10]	0	0	0	104.382
NODE_130_length_72894_cov_1.863097_15	648	SRBZ-1.bins.9	Gloeomargaritales-species1_10	K03800	lplA, lplJ, lipL1; lipoate---protein ligase [EC:6.3.1.20]	PF03099	Biotin/lipoate A/B protein ligase family	COG0095	biotin/lipoate A/B protein ligase	hypothetical protein [Gloeomargarita lithophora]	0	0	0	48.862
NODE_130_length_72894_cov_1.863097_16	888	SRBZ-1.bins.9	Gloeomargaritales-species1_10			PF00459	Inositol monophosphatase family	COG1218	ammonium transporter	inositol monophosphatase family protein [Gloeomargarita lithophora]	0	0	0	222.851
NODE_130_length_72894_cov_1.863097_17	462	SRBZ-1.bins.9	Gloeomargaritales-species1_10					NOG118335	hypothetical protein	hypothetical protein [Gloeomargarita lithophora]	0	0	0	34.2669
NODE_130_length_72894_cov_1.863097_18	1656	SRBZ-1.bins.9	Gloeomargaritales-species1_10			PF19864	Radical SAM proteins, N-terminal	COG1032	radical SAM domain-containing protein	radical SAM protein [Gloeomargarita lithophora]	0	0	0	86.0397
NODE_130_length_72894_cov_1.863097_19	1536	SRBZ-1.bins.9	Gloeomargaritales-species1_10	K02704	psbB; photosystem II CP47 chlorophyll apoprotein	PF00421	Photosystem II protein	NOG05024	photosystem II chlorophyll-binding protein CP47	photosystem II chlorophyll-binding protein CP47 [Gloeomargarita lithophora]	0	0	1071.75	2128.36
NODE_130_length_72894_cov_1.863097_2	1533	SRBZ-1.bins.9	Gloeomargaritales-species1_10	K00036	G6PD, zwf; glucose-6-phosphate 1-dehydrogenase [EC:1.1.1.49 1.1.1.363]	PF02781	Glucose-6-phosphate dehydrogenase, C-terminal domain	COG0364	glucose-6-phosphate 1-dehydrogenase	glucose-6-phosphate dehydrogenase [Gloeomargarita lithophora]	0	0	89.487	185.886
NODE_130_length_72894_cov_1.863097_20	288	SRBZ-1.bins.9	Gloeomargaritales-species1_10	K23541	TMEM165, GDT1; Ca2+/H+ antiporter, TMEM165/GDT1 family	PF01169	Uncharacterized protein family UPF0016	COG2119	hypothetical protein	TMEM165/GDT1 family protein [Gloeomargarita lithophora]	0	0	0	302.334
NODE_130_length_72894_cov_1.863097_21	303	SRBZ-1.bins.9	Gloeomargaritales-species1_10	K23541	TMEM165, GDT1; Ca2+/H+ antiporter, TMEM165/GDT1 family	PF01169	Uncharacterized protein family UPF0016	COG2119	membrane protein-like	TMEM165/GDT1 family protein [Gloeomargarita lithophora]	1116.96	0	0	156.746
NODE_130_length_72894_cov_1.863097_22	1434	SRBZ-1.bins.9	Gloeomargaritales-species1_10	K00464	diox1; all-trans-8'-apo-beta-carotenal 15,15'-oxygenase [EC:1.13.11.75]	PF03055	Retinal pigment epithelial membrane protein	COG3670	lignostilbene-alpha,beta-dioxygenase	Apocarotenoid-15,15'-oxygenase [Gloeomargarita lithophora]	0	0	0	77.2797
NODE_130_length_72894_cov_1.863097_23	540	SRBZ-1.bins.9	Gloeomargaritales-species1_10	K02717	psbP; photosystem II oxygen-evolving enhancer protein 2	PF01789	PsbP	NOG08775	photosystem II oxygen evolving complex protein PsbP	hypothetical protein [Gloeomargarita lithophora]	1253.47	0	0	967.468
NODE_130_length_72894_cov_1.863097_24	1371	SRBZ-1.bins.9	Gloeomargaritales-species1_10	K03500	rsmB, sun; 16S rRNA (cytosine967-C5)-methyltransferase [EC:2.1.1.176]	PF01189	16S rRNA methyltransferase RsmB/F	COG0144	sun protein	16S rRNA (cytosine(967)-C(5))-methyltransferase RsmB [Gloeomargarita lithophora]	0	0	0	23.0945
NODE_130_length_72894_cov_1.863097_25	1122	SRBZ-1.bins.9	Gloeomargaritales-species1_10			PF00534	Glycosyl transferases group 1	COG0438	glycosyl transferase group 1	glycosyltransferase family 4 protein [Gloeomargarita lithophora]	0	0	0	0
NODE_130_length_72894_cov_1.863097_26	888	SRBZ-1.bins.9	Gloeomargaritales-species1_10			PF01841	Transglutaminase-like superfamily	COG1305	hypothetical protein	transglutaminase family protein [Gloeomargarita lithophora]	0	0	0	160.452
NODE_130_length_72894_cov_1.863097_27	381	SRBZ-1.bins.9	Gloeomargaritales-species1_10	K02834	rbfA; ribosome-binding factor A	PF02033	Ribosome-binding factor A	COG0858	ribosome-binding factor A; Associates with free 30S ribosomal subunits (but not with 30S sub [...]	30S ribosome-binding factor RbfA [Gloeomargarita lithophora]	0	0	0	270.088
NODE_130_length_72894_cov_1.863097_28	669	SRBZ-1.bins.9	Gloeomargaritales-species1_10			PF11264	Thylakoid formation protein	NOG08111	Thf1-like protein; May be involved in photosynthetic membrane biogenesis (By similarity)	photosystem II biogenesis protein Psp29 [Gloeomargarita lithophora]	0	0	717.702	804.58
NODE_130_length_72894_cov_1.863097_29	1023	SRBZ-1.bins.9	Gloeomargaritales-species1_10			PF11946	Domain of unknown function (DUF3463)	COG0535	putative heme d1 biosynthesis protein	adenosyl-hopene transferase HpnH [Gloeomargarita lithophora]	0	0	67.0497	154.754
NODE_130_length_72894_cov_1.863097_3	801	SRBZ-1.bins.9	Gloeomargaritales-species1_10	K06223	dam; DNA adenine methylase [EC:2.1.1.72]	PF02086	D12 class N6 adenine-specific DNA methyltransferase	COG0338	putative adenine specific methyl transferase	DNA adenine methylase [Gloeomargarita lithophora]	0	0	0	0
NODE_130_length_72894_cov_1.863097_30	585	SRBZ-1.bins.9	Gloeomargaritales-species1_10			PF05685	Putative restriction endonuclease	COG4636	hypothetical protein	Uma2 family endonuclease [Gloeomargarita lithophora]	0	0	0	81.1862
NODE_130_length_72894_cov_1.863097_31	1176	SRBZ-1.bins.9	Gloeomargaritales-species1_10	K07079	K07079; uncharacterized protein	PF00248	Aldo/keto reductase family	COG1453	putative oxidoreductase	aldo/keto reductase [Gloeomargarita lithophora]	0	0	0	0
NODE_130_length_72894_cov_1.863097_32	2586	SRBZ-1.bins.9	Gloeomargaritales-species1_10			PF12055	Domain of unknown function (DUF3536)	COG1449	hypothetical protein	DUF3536 domain-containing protein [Gloeomargarita lithophora]	65.4366	0	159.146	12.2439
NODE_130_length_72894_cov_1.863097_33	606	SRBZ-1.bins.9	Gloeomargaritales-species1_10			PF11833	Protein CHAPERONE-LIKE PROTEIN OF POR1-like	NOG12308	hypothetical protein	hypothetical protein [Gloeomargarita lithophora]	0	0	0	626.982
NODE_130_length_72894_cov_1.863097_34	639	SRBZ-1.bins.9	Gloeomargaritales-species1_10			PF06967	Mo-dependent nitrogenase C-terminus	COG3793	hypothetical protein	nitrogenase [Gloeomargarita lithophora]	0	0	0	309.689
NODE_130_length_72894_cov_1.863097_35	489	SRBZ-1.bins.9	Gloeomargaritales-species1_10			PF00583	Acetyltransferase (GNAT) family	COG0454	GCN5-related N-acetyltransferase	GNAT family N-acetyltransferase [Microbulbifer pacificus]	0	0	0	64.7497
NODE_130_length_72894_cov_1.863097_36	1251	SRBZ-1.bins.9	Gloeomargaritales-species1_10			PF06838	Methionine gamma-lyase	COG4100	Aluminium resistance family protein	aluminum resistance family protein [Gloeomargarita lithophora]	0	0	0	75.9295
NODE_130_length_72894_cov_1.863097_37	657	SRBZ-1.bins.9	Gloeomargaritales-species1_10	K10679	nfnB, nfsB; nitroreductase / dihydropteridine reductase [EC:1.-.-.- 1.5.1.34]	PF00881	Nitroreductase family	COG0778	nitroreductase	NAD(P)H-dependent oxidoreductase [Gloeomargarita lithophora]	0	0	0	72.2891
NODE_130_length_72894_cov_1.863097_38	321	SRBZ-1.bins.9	Gloeomargaritales-species1_10			PF00581	Rhodanese-like domain	COG0607	hypothetical protein	rhodanese-related sulfurtransferase [Gloeomargarita lithophora]	0	0	0	49.3187
NODE_130_length_72894_cov_1.863097_39	1575	SRBZ-1.bins.9	Gloeomargaritales-species1_10	K00274	MAO, aofH; monoamine oxidase [EC:1.4.3.4]	PF01593	Flavin containing amine oxidoreductase	COG1231	hypothetical protein	Pseudooxynicotine oxidase [bacterium HR15]	0	0	0	45.2323
NODE_130_length_72894_cov_1.863097_4	1164	SRBZ-1.bins.9	Gloeomargaritales-species1_10			PF10128	Glucose-6-phosphate dehydrogenase subunit	COG3429	OpcA protein	hypothetical protein [Gloeomargarita lithophora]	0	0	0	81.6046
NODE_130_length_72894_cov_1.863097_40	510	SRBZ-1.bins.9	Gloeomargaritales-species1_10								0	0	0	589.794
NODE_130_length_72894_cov_1.863097_41	942	SRBZ-1.bins.9	Gloeomargaritales-species1_10	K02634	petA; apocytochrome f	PF16639	Apocytochrome F, N-terminal	NOG04227	apocytochrome f; Component of the cytochrome b6-f complex, which mediates electron transfer [...]	apocytochrome f [Gloeomargarita lithophora]	898.19	0	1019.41	2285.62
NODE_130_length_72894_cov_1.863097_42	546	SRBZ-1.bins.9	Gloeomargaritales-species1_10	K02636	petC; cytochrome b6-f complex iron-sulfur subunit [EC:7.1.1.6]	PF00355	Rieske [2Fe-2S] domain	COG0723	cytochrome b6-f complex iron-sulfur subunit; Component of the cytochrome b6-f complex, which [...]	cytochrome b6-f complex iron-sulfur subunit [Gloeomargarita lithophora]	619.85	0	125.626	1913.67
NODE_130_length_72894_cov_1.863097_43	183	SRBZ-1.bins.9	Gloeomargaritales-species1_10	K08992	lapA; lipopolysaccharide assembly protein A	PF06305	Lipopolysaccharide assembly protein A domain			hypothetical protein GlitD10_0206 [Gloeomargarita lithophora Alchichica-D10]	0	0	374.819	302.784
NODE_130_length_72894_cov_1.863097_44	1584	SRBZ-1.bins.9	Gloeomargaritales-species1_10			PF11850	Protein of unknown function (DUF3370)	NOG10275	hypothetical protein	DUF3370 domain-containing protein [Gloeomargarita lithophora]	0	0	86.6058	59.9671
NODE_130_length_72894_cov_1.863097_45	915	SRBZ-1.bins.9	Gloeomargaritales-species1_10	K02016	ABC.FEV.S; iron complex transport system substrate-binding protein	PF01497	Periplasmic binding protein	COG0614	ABC transporter, periplasmic solute-binding protein	cobalamin-binding protein [Leptolyngbya valderiana]	0	0	149.927	181.671
NODE_130_length_72894_cov_1.863097_46	375	SRBZ-1.bins.9	Gloeomargaritales-species1_10	K03111	ssb; single-strand DNA-binding protein	PF00436	Single-strand binding protein family	COG0629	single-stranded DNA-binding protein	single-stranded DNA-binding protein [Gloeomargarita lithophora]	0	0	0	42.2168
NODE_130_length_72894_cov_1.863097_47	777	SRBZ-1.bins.9	Gloeomargaritales-species1_10	K02654	pilD, pppA; leader peptidase (prepilin peptidase) / N-methyltransferase [EC:3.4.23.43 2.1.1.-]	PF06750	Bacterial Peptidase A24 N-terminal domain	COG1989	type 4 prepilin peptidase; Cleaves type-4 fimbrial leader sequence and methylates the N-term [...]	prepilin peptidase [Gloeomargarita lithophora]	0	0	0	40.7498
NODE_130_length_72894_cov_1.863097_48	2121	SRBZ-1.bins.9	Gloeomargaritales-species1_10	K08309	slt; soluble lytic murein transglycosylase [EC:4.2.2.-]	PF01464	Transglycosylase SLT domain	COG0741	Lytic transglycosylase catalytic	transglycosylase SLT domain-containing protein [Gloeomargarita lithophora]	39.8913	0	0	272.439
NODE_130_length_72894_cov_1.863097_49	855	SRBZ-1.bins.9	Gloeomargaritales-species1_10			PF12697	Alpha/beta hydrolase family	COG0596	hypothetical protein	alpha/beta fold hydrolase [Gloeomargarita lithophora]	0	0	0	55.5484
NODE_130_length_72894_cov_1.863097_5	1089	SRBZ-1.bins.9	Gloeomargaritales-species1_10			PF14903	WG containing repeat	NOG39584	KWG repeat protein	WG repeat-containing protein [Gloeomargarita lithophora]	0	0	0	36.3437
NODE_130_length_72894_cov_1.863097_50	2001	SRBZ-1.bins.9	Gloeomargaritales-species1_10	K00615	E2.2.1.1, tktA, tktB; transketolase [EC:2.2.1.1]	PF00456	Transketolase, thiamine diphosphate binding domain	COG0021	transketolase	MULTISPECIES: transketolase [Synechococcus]	465.12	0	685.575	534.039
NODE_130_length_72894_cov_1.863097_51	1425	SRBZ-1.bins.9	Gloeomargaritales-species1_10	K08884	K08884; serine/threonine protein kinase, bacterial [EC:2.7.11.1]	PF00069	Protein kinase domain	COG0515	serine/threonine protein kinase	DUF4189 domain-containing protein [Gloeomargarita lithophora]	237.5	0	0	194.419
NODE_130_length_72894_cov_1.863097_52	1509	SRBZ-1.bins.9	Gloeomargaritales-species1_10	K00703	glgA; starch synthase [EC:2.4.1.21]	PF08323	Starch synthase catalytic domain	COG0297	glycogen synthase; Synthesizes alpha-1,4-glucan chains using ADP-glucose	glycogen synthase GlgA [Gloeomargarita lithophora]	224.28	0	0	403.913
NODE_130_length_72894_cov_1.863097_53	714	SRBZ-1.bins.9	Gloeomargaritales-species1_10	K00554	trmD; tRNA (guanine37-N1)-methyltransferase [EC:2.1.1.228]	PF01746	tRNA (Guanine-1)-methyltransferase	COG0336	tRNA (guanine-N(1)-)-methyltransferase; Specifically methylates guanosine-37 in various tRNA [...]	tRNA (guanosine(37)-N1)-methyltransferase TrmD [Gloeomargarita lithophora]	0	0	0	166.295
NODE_130_length_72894_cov_1.863097_54	453	SRBZ-1.bins.9	Gloeomargaritales-species1_10					NOG28231	hypothetical protein	hypothetical protein [Gloeomargarita lithophora]	0	0	0	17.4738
NODE_130_length_72894_cov_1.863097_55	813	SRBZ-1.bins.9	Gloeomargaritales-species1_10	K01669	phr, PHR1; deoxyribodipyrimidine photo-lyase [EC:4.1.99.3]	PF03441	FAD binding domain of DNA photolyase	COG0415	deoxyribodipyrimidine photo-lyase family protein	MULTISPECIES: deoxyribodipyrimidine photo-lyase [Synechococcus]	208.142	0	0	593.917
NODE_130_length_72894_cov_1.863097_56	1764	SRBZ-1.bins.9	Gloeomargaritales-species1_10	K12574	rnj; ribonuclease J [EC:3.1.-.-]	PF17770	Ribonuclease J C-terminal domain	COG0595	hypothetical protein	ribonuclease J [Gloeomargarita lithophora]	0	0	0	592.328
NODE_130_length_72894_cov_1.863097_57	909	SRBZ-1.bins.9	Gloeomargaritales-species1_10	K01714	dapA; 4-hydroxy-tetrahydrodipicolinate synthase [EC:4.3.3.7]	PF00701	Dihydrodipicolinate synthetase family	COG0329	dihydrodipicolinate synthase	4-hydroxy-tetrahydrodipicolinate synthase [Gloeomargarita lithophora]	0	0	0	261.243
NODE_130_length_72894_cov_1.863097_58	483	SRBZ-1.bins.9	Gloeomargaritales-species1_10							hypothetical protein [Gloeomargarita lithophora]	0	0	0	49.1655
NODE_130_length_72894_cov_1.863097_59	270	SRBZ-1.bins.9	Gloeomargaritales-species1_10								0	0	0	87.9517
NODE_130_length_72894_cov_1.863097_6	795	SRBZ-1.bins.9	Gloeomargaritales-species1_10	K09694	nodJ; lipooligosaccharide transport system permease protein	PF01061	ABC-2 type transporter	COG0842	hypothetical protein	ABC transporter [Gloeomargarita lithophora]	0	0	0	49.784
NODE_130_length_72894_cov_1.863097_60	681	SRBZ-1.bins.9	Gloeomargaritales-species1_10	K03496	parA, soj; chromosome partitioning protein	PF13614	AAA domain	COG1192	Cobyrinic acid ac-diamide synthase	ParA family protein [Gloeomargarita lithophora]	0	0	0	46.4943
NODE_130_length_72894_cov_1.863097_61	699	SRBZ-1.bins.9	Gloeomargaritales-species1_10	K11332	nblR; two-component system, OmpR family, response regulator NblR	PF00486	Transcriptional regulatory protein, C terminal	COG0745	two-component response regulator	response regulator transcription factor [Gloeomargarita lithophora]	0	0	1275.67	215.161
NODE_130_length_72894_cov_1.863097_62	492	SRBZ-1.bins.9	Gloeomargaritales-species1_10	K09005	K09005; uncharacterized protein	PF02643	Uncharacterized ACR, COG1430	COG1430	hypothetical protein	DUF192 domain-containing protein [Gloeomargarita lithophora]	343.941	0	697.071	193.065
NODE_130_length_72894_cov_1.863097_63	1401	SRBZ-1.bins.9	Gloeomargaritales-species1_10			PF02878	Phosphoglucomutase/phosphomannomutase, alpha/beta/alpha domain I	COG1109	Phosphoglucomutase	phosphoglucomutase/phosphomannomutase family protein [Gloeomargarita lithophora]	0	0	244.796	192.1
NODE_130_length_72894_cov_1.863097_64	540	SRBZ-1.bins.9	Gloeomargaritales-species1_10					COG0500	nodulation protein	FkbM family methyltransferase [Pseudolabrys taiwanensis]	0	0	0	0
NODE_130_length_72894_cov_1.863097_65	1092	SRBZ-1.bins.9	Gloeomargaritales-species1_10	K11752	ribD; diaminohydroxyphosphoribosylaminopyrimidine deaminase / 5-amino-6-(5-phosphoribosylamino)uracil reductase [EC:3.5.4.26 1.1.1.193]	PF01872	RibD C-terminal domain	COG1985	riboflavin biosynthesis protein RibD	bifunctional diaminohydroxyphosphoribosylaminopyrimidine deaminase/5-amino-6-(5-phosphoribosylamino)uracil reductase RibD [Gloeomargarita lithophora]	0	0	0	57.9901
NODE_130_length_72894_cov_1.863097_66	351	SRBZ-1.bins.9	Gloeomargaritales-species1_10	K03111	ssb; single-strand DNA-binding protein	PF00436	Single-strand binding protein family	COG0629	single-strand binding protein	single-stranded DNA-binding protein [Gloeomargarita lithophora]	0	0	0	248.069
NODE_130_length_72894_cov_1.863097_67	1854	SRBZ-1.bins.9	Gloeomargaritales-species1_10	K06147	ABCB-BAC; ATP-binding cassette, subfamily B, bacterial	PF00005	ABC transporter	COG1132	ABC-type multidrug/protein/lipid transport system, ATPase component	ABC transporter ATP-binding protein [Gloeomargarita lithophora]	0	0	0	64.0425
NODE_130_length_72894_cov_1.863097_68	456	SRBZ-1.bins.9	Gloeomargaritales-species1_10			PF10722	Putative bacterial sensory transduction regulator	NOG13699	hypothetical protein	YbjN domain-containing protein [Gloeomargarita lithophora]	0	0	0	676.996
NODE_130_length_72894_cov_1.863097_69	765	SRBZ-1.bins.9	Gloeomargaritales-species1_10	K01495	GCH1, folE; GTP cyclohydrolase IA [EC:3.5.4.16]	PF01227	GTP cyclohydrolase I	COG0302	GTP cyclohydrolase I	GTP cyclohydrolase I [Gloeomargarita lithophora Alchichica-D10]	663.604	0	0	175.903
NODE_130_length_72894_cov_1.863097_7	1146	SRBZ-1.bins.9	Gloeomargaritales-species1_10	K06048	gshA, ybdK; glutamate---cysteine ligase / carboxylate-amine ligase [EC:6.3.2.2 6.3.-.-]	PF04107	Glutamate-cysteine ligase family 2(GCS2)	COG2170	hypothetical protein	glutamate--cysteine ligase [Gloeomargarita lithophora]	0	0	0	27.6288
NODE_130_length_72894_cov_1.863097_70	216	SRBZ-1.bins.9	Gloeomargaritales-species1_10	K07496	K07496; putative transposase	PF12323	Helix-turn-helix domain	COG0675	transposase, IS605 OrfB family	IS200/IS605 family element transposase accessory protein TnpB [Dactylococcopsis salina]	0	0	1905.33	0
NODE_130_length_72894_cov_1.863097_71	2142	SRBZ-1.bins.9	Gloeomargaritales-species1_10			PF02171	Piwi domain	COG1431	hypothetical protein	hypothetical protein [Anaerolinea thermophila]	1698.51	0	1056.74	458.236
NODE_130_length_72894_cov_1.863097_72	1437	SRBZ-1.bins.9	Gloeomargaritales-species1_10	K01153	hsdR; type I restriction enzyme, R subunit [EC:3.1.21.3]	PF04851	Type III restriction enzyme, res subunit	COG4096	type III restriction enzyme, res subunit	restriction endonuclease subunit R, partial [Candidatus Rokubacteria bacterium]	1354.22	599.702	238.663	1784.74
NODE_130_length_72894_cov_1.863097_73	180	SRBZ-1.bins.9	Gloeomargaritales-species1_10							type II restriction endonuclease [Chlorobi bacterium NICIL-2]	470.053	19150.5	2667.46	87.9517
NODE_130_length_72894_cov_1.863097_8	1083	SRBZ-1.bins.9	Gloeomargaritales-species1_10	K03553	recA; recombination protein RecA	PF00154	recA bacterial DNA recombination protein	COG0468	recA protein; Can catalyze the hydrolysis of ATP in the presence of single-stranded DNA, the [...]	recombinase RecA [Gloeomargarita lithophora]	0	0	0	438.54
NODE_130_length_72894_cov_1.863097_9	1017	SRBZ-1.bins.9	Gloeomargaritales-species1_10			PF18578	Rubisco accumulation factor 1 alpha helical domain	NOG08025	hypothetical protein	hypothetical protein [Gloeomargarita lithophora]	0	0	0	334.683
NODE_134_length_70176_cov_1.694942_1	1923	SRBZ-1.bins.9	Gloeomargaritales-species1_10	K09879	crtU, cruE; carotenoid phi-ring synthase / carotenoid chi-ring synthase [EC:1.3.99.39 1.3.99.40]	PF01593	Flavin containing amine oxidoreductase	COG3349	UDP-galactopyranose mutase	FAD-dependent oxidoreductase [Gloeomargarita lithophora]	0	0	0	8.23261
NODE_134_length_70176_cov_1.694942_10	378	SRBZ-1.bins.9	Gloeomargaritales-species1_10	K02888	RP-L21, MRPL21, rplU; large subunit ribosomal protein L21	PF00829	Ribosomal prokaryotic L21 protein	COG0261	50S ribosomal protein L21; This protein binds to 23S rRNA in the presence of protein L20 (By [...]	50S ribosomal protein L21 [Gloeomargarita lithophora]	0	0	0	753.871
NODE_134_length_70176_cov_1.694942_11	2235	SRBZ-1.bins.9	Gloeomargaritales-species1_10	K02469	gyrA; DNA gyrase subunit A [EC:5.6.2.2]	PF00521	DNA gyrase/topoisomerase IV, subunit A	COG0188	DNA topoisomerase (ATP-hydrolyzing)	hypothetical protein [Gloeomargarita lithophora]	0	0	368.278	463.96
NODE_134_length_70176_cov_1.694942_12	354	SRBZ-1.bins.9	Gloeomargaritales-species1_10			PF11259	Protein of unknown function (DUF3060)	NOG40849	hypothetical protein	DUF3060 domain-containing protein [Cystobacter fuscus]	0	0	0	67.0818
NODE_134_length_70176_cov_1.694942_13	747	SRBZ-1.bins.9	Gloeomargaritales-species1_10			PF13432	Tetratricopeptide repeat	COG4995	TPR repeat-containing protein	tetratricopeptide repeat protein [Gloeomargarita lithophora]	0	0	0	63.5795
NODE_134_length_70176_cov_1.694942_14	933	SRBZ-1.bins.9	Gloeomargaritales-species1_10	K01362	OVCH; ovochymase [EC:3.4.21.-]	PF13365	Trypsin-like peptidase domain	COG0265	serine protease	trypsin-like serine protease [Gloeomargarita lithophora]	544.113	0	588.14	2205.86
NODE_134_length_70176_cov_1.694942_15	1392	SRBZ-1.bins.9	Gloeomargaritales-species1_10	K01893	NARS, asnS; asparaginyl-tRNA synthetase [EC:6.1.1.22]	PF00152	tRNA synthetases class II (D, K and N)	COG0017	asparaginyl-tRNA synthetase	asparaginyl-tRNA synthetase [Gloeomargarita lithophora Alchichica-D10]	121.565	0	0	585.713
NODE_134_length_70176_cov_1.694942_16	1392	SRBZ-1.bins.9	Gloeomargaritales-species1_10	K07259	dacB; serine-type D-Ala-D-Ala carboxypeptidase/endopeptidase (penicillin-binding protein 4) [EC:3.4.16.4 3.4.21.-]	PF02113	D-Ala-D-Ala carboxypeptidase 3 (S13) family	COG2027	hypothetical protein	D-alanyl-D-alanine carboxypeptidase/D-alanyl-D-alanine-endopeptidase [Gloeomargarita lithophora]	0	0	98.5515	45.4922
NODE_134_length_70176_cov_1.694942_17	315	SRBZ-1.bins.9	Gloeomargaritales-species1_10					NOG226409	hypothetical protein	hypothetical protein [Gloeomargarita lithophora]	0	0	0	175.903
NODE_134_length_70176_cov_1.694942_18	471	SRBZ-1.bins.9	Gloeomargaritales-species1_10			PF00502	Phycobilisome protein	NOG29670	allophycocyanin alpha subunit	hypothetical protein [Gloeomargarita lithophora]	0	0	0	386.539
NODE_134_length_70176_cov_1.694942_19	498	SRBZ-1.bins.9	Gloeomargaritales-species1_10			PF00111	2Fe-2S iron-sulfur cluster binding domain	COG0633	ferredoxin	2Fe-2S iron-sulfur cluster binding domain-containing protein [Gloeomargarita lithophora]	0	0	0	1255.7
NODE_134_length_70176_cov_1.694942_2	969	SRBZ-1.bins.9	Gloeomargaritales-species1_10			PF05050	Methyltransferase FkbM domain	NOG39296	methyltransferase FkbM family	FkbM family methyltransferase [Gloeomargarita lithophora]	174.633	0	0	0
NODE_134_length_70176_cov_1.694942_20	624	SRBZ-1.bins.9	Gloeomargaritales-species1_10	K07013	K07013; uncharacterized protein			COG1719	4-vinyl reductase 4VR	hypothetical protein [Gloeomargarita lithophora]	0	0	0	1661.78
NODE_134_length_70176_cov_1.694942_21	441	SRBZ-1.bins.9	Gloeomargaritales-species1_10							hypothetical protein [Gloeomargarita lithophora]	0	0	0	1723.13
NODE_134_length_70176_cov_1.694942_22	222	SRBZ-1.bins.9	Gloeomargaritales-species1_10								0	0	0	3066.42
NODE_134_length_70176_cov_1.694942_23	714	SRBZ-1.bins.9	Gloeomargaritales-species1_10	K07013	K07013; uncharacterized protein	PF02830	V4R domain	COG1719	4-vinyl reductase 4VR	4-vinyl reductase 4VR [Gloeomargarita lithophora Alchichica-D10]	0	0	0	1319.28
NODE_134_length_70176_cov_1.694942_24	534	SRBZ-1.bins.9	Gloeomargaritales-species1_10	K10917	aphA; PadR family transcriptional regulator, regulatory protein AphA	PF03551	Transcriptional regulator PadR-like family	COG1695	transcriptional regulator, PadR-like family	PadR family transcriptional regulator [Gloeomargarita lithophora]	0	0	0	14.8233
NODE_134_length_70176_cov_1.694942_25	1371	SRBZ-1.bins.9	Gloeomargaritales-species1_10	K02005	ABC.CD.TX; HlyD family secretion protein	PF16576	Barrel-sandwich domain of CusB or HlyD membrane-fusion	COG0845	hypothetical protein	efflux RND transporter periplasmic adaptor subunit [Gloeomargarita lithophora]	0	0	0	63.51
NODE_134_length_70176_cov_1.694942_26	3198	SRBZ-1.bins.9	Gloeomargaritales-species1_10	K03296	TC.HAE1; hydrophobic/amphiphilic exporter-1 (mainly G- bacteria), HAE1 family	PF00873	AcrB/AcrD/AcrF family	COG0841	hydrophobe/amphiphile efflux-1 (HAE1) family protein	efflux RND transporter permease subunit [Gloeomargarita lithophora]	0	0	0	54.4541
NODE_134_length_70176_cov_1.694942_27	942	SRBZ-1.bins.9	Gloeomargaritales-species1_10	K06217	phoH, phoL; phosphate starvation-inducible protein PhoH and related proteins	PF02562	PhoH-like protein	COG1702	PhoH family protein	PhoH family protein [Gloeomargarita lithophora]	0	0	0	58.8212
NODE_134_length_70176_cov_1.694942_28	324	SRBZ-1.bins.9	Gloeomargaritales-species1_10	K06960	K06960; uncharacterized protein	PF13083	KH domain	COG1837	hypothetical protein	KH domain-containing protein [Gloeomargarita lithophora]	0	0	0	488.62
NODE_134_length_70176_cov_1.694942_29	261	SRBZ-1.bins.9	Gloeomargaritales-species1_10	K02959	RP-S16, MRPS16, rpsP; small subunit ribosomal protein S16	PF00886	Ribosomal protein S16	COG0228	30S ribosomal protein S16	30S ribosomal protein S16 [Gloeomargarita lithophora]	0	0	0	1031.16
NODE_134_length_70176_cov_1.694942_3	2715	SRBZ-1.bins.9	Gloeomargaritales-species1_10	K12953	ctpF; cation-transporting P-type ATPase F [EC:7.2.2.-]	PF00122	E1-E2 ATPase	COG0474	cation-transporting P-type ATPase	cation-transporting P-type ATPase [Microcystis aeruginosa]	62.3275	0	252.64	104.959
NODE_134_length_70176_cov_1.694942_30	1146	SRBZ-1.bins.9	Gloeomargaritales-species1_10	K03979	obgE, cgtA, MTG2; GTPase [EC:3.6.5.-]	PF01018	GTP1/OBG	COG0536	GTPase ObgE; An essential GTPase which binds GTP, GDP and possibly (p)ppGpp with moderate af [...]	GTPase ObgE [Gloeomargarita lithophora]	0	0	0	207.216
NODE_134_length_70176_cov_1.694942_31	276	SRBZ-1.bins.9	Gloeomargaritales-species1_10					COG1442	glycosyl transferase family protein	glycosyltransferase family 8 protein [Chlorobium phaeobacteroides]	0	0	0	0
NODE_134_length_70176_cov_1.694942_32	672	SRBZ-1.bins.9	Gloeomargaritales-species1_10	K21561	ntcA; CRP/FNR family transcriptional regulator, global nitrogen regulator	PF00027	Cyclic nucleotide-binding domain	COG0664	transcriptional regulator, Crp/Fnr family	global nitrogen regulator NtcA [Gloeomargarita lithophora]	0	0	0	0
NODE_134_length_70176_cov_1.694942_33	792	SRBZ-1.bins.9	Gloeomargaritales-species1_10	K00208	fabI; enoyl-[acyl-carrier protein] reductase I [EC:1.3.1.9 1.3.1.10]	PF13561	Enoyl-(Acyl carrier protein) reductase	COG0623	enoyl-(acyl carrier protein) reductase	enoyl-ACP reductase FabI [Gloeomargarita lithophora]	0	0	346.423	59.9671
NODE_134_length_70176_cov_1.694942_34	1158	SRBZ-1.bins.9	Gloeomargaritales-species1_10	K07088		PF03547	Membrane transport protein	COG0679	auxin efflux carrier (AEC) family protein	AEC family transporter [Gloeomargarita lithophora]	0	0	0	13.6712
NODE_134_length_70176_cov_1.694942_35	2592	SRBZ-1.bins.9	Gloeomargaritales-species1_10	K03695	clpB; ATP-dependent Clp protease ATP-binding subunit ClpB	PF07724	AAA domain (Cdc48 subfamily)	COG0542	ATP-dependent chaperone ClpB	ATP-dependent chaperone ClpB [Gloeomargarita lithophora]	0	0	0	48.862
NODE_134_length_70176_cov_1.694942_36	453	SRBZ-1.bins.9	Gloeomargaritales-species1_10			PF06146	Phosphate-starvation-inducible E family	COG3431	hypothetical protein	phosphate-starvation-inducible PsiE family protein [Gloeomargarita lithophora]	0	0	0	69.8954
NODE_134_length_70176_cov_1.694942_37	1827	SRBZ-1.bins.9	Gloeomargaritales-species1_10	K05577	ndhF; NAD(P)H-quinone oxidoreductase subunit 5 [EC:7.1.1.2]	PF00361	Proton-conducting membrane transporter	COG1009	NAD(P)H-quinone oxidoreductase subunit F	NAD(P)H-quinone oxidoreductase subunit F [Gloeomargarita lithophora]	0	0	0	238.293
NODE_134_length_70176_cov_1.694942_38	984	SRBZ-1.bins.9	Gloeomargaritales-species1_10					NOG257405	hypothetical protein	hypothetical protein [Gloeomargarita lithophora]	0	0	0	16.0887
NODE_134_length_70176_cov_1.694942_39	969	SRBZ-1.bins.9	Gloeomargaritales-species1_10					NOG257405	hypothetical protein	hypothetical protein [Gloeomargarita lithophora]	0	0	0	16.3378
NODE_134_length_70176_cov_1.694942_4	1317	SRBZ-1.bins.9	Gloeomargaritales-species1_10	K02049	ABC.SN.A; NitT/TauT family transport system ATP-binding protein	PF09821	C-terminal AAA-associated domain	COG1116	taurine ABC transporter ATP-binding protein	nitrate/sulfonate/bicarbonate ABC transporter ATP-binding protein [Gloeomargarita lithophora]	0	0	0	30.0518
NODE_134_length_70176_cov_1.694942_40	474	SRBZ-1.bins.9	Gloeomargaritales-species1_10			PF08670	MEKHLA domain	NOG07304	MEKHLA domain protein	MEKHLA domain-containing protein [Moorea producens]	0	0	0	0
NODE_134_length_70176_cov_1.694942_41	645	SRBZ-1.bins.9	Gloeomargaritales-species1_10	K02334	dpo; DNA polymerase bacteriophage-type [EC:2.7.7.7]	PF03167	Uracil DNA glycosylase superfamily	COG1573	DNA polymerase bacteriophage-type, putative	uracil-DNA glycosylase [Gloeomargarita lithophora]	0	0	0	61.3616
NODE_134_length_70176_cov_1.694942_42	1605	SRBZ-1.bins.9	Gloeomargaritales-species1_10			PF00924	Mechanosensitive ion channel	COG3264	MscS Mechanosensitive ion channel	mechanosensitive ion channel [Gloeomargarita lithophora]	0	0	0	581.961
NODE_134_length_70176_cov_1.694942_43	852	SRBZ-1.bins.9	Gloeomargaritales-species1_10	K04518	pheA2; prephenate dehydratase [EC:4.2.1.51]	PF00800	Prephenate dehydratase	COG0077	prephenate dehydratase	prephenate dehydratase [Gloeomargarita lithophora]	0	0	0	18.5813
NODE_134_length_70176_cov_1.694942_44	576	SRBZ-1.bins.9	Gloeomargaritales-species1_10			PF09366	Protein of unknown function (DUF1997)	NOG08782	hypothetical protein	DUF1997 domain-containing protein [Gloeomargarita lithophora]	0	0	0	426.016
NODE_134_length_70176_cov_1.694942_45	612	SRBZ-1.bins.9	Gloeomargaritales-species1_10	K03470	rnhB; ribonuclease HII [EC:3.1.26.4]	PF01351	Ribonuclease HII	COG0164	ribonuclease HII; Endonuclease that specifically degrades the RNA of RNA- DNA hybrids (By si [...]	ribonuclease HII [Gloeomargarita lithophora]	0	0	0	90.5385
NODE_134_length_70176_cov_1.694942_46	639	SRBZ-1.bins.9	Gloeomargaritales-species1_10			PF09366	Protein of unknown function (DUF1997)	NOG12051	hypothetical protein	DUF1997 domain-containing protein [Gloeomargarita lithophora]	0	0	0	86.7129
NODE_134_length_70176_cov_1.694942_47	2280	SRBZ-1.bins.9	Gloeomargaritales-species1_10	K01533	copB; P-type Cu2+ transporter [EC:7.2.2.9]	PF00122	E1-E2 ATPase	COG2217	heavy metal translocating P-type ATPase	cadmium-translocating P-type ATPase [Gloeomargarita lithophora]	0	0	240.673	683.94
NODE_134_length_70176_cov_1.694942_48	480	SRBZ-1.bins.9	Gloeomargaritales-species1_10					NOG27017	hypothetical protein	SRPBCC family protein [Gloeomargarita lithophora]	0	0	714.498	379.292
NODE_134_length_70176_cov_1.694942_49	180	SRBZ-1.bins.9	Gloeomargaritales-species1_10					NOG15157	hypothetical protein	hypothetical protein [Gloeomargarita lithophora]	0	0	1905.33	615.662
NODE_134_length_70176_cov_1.694942_5	1731	SRBZ-1.bins.9	Gloeomargaritales-species1_10	K02050	ABC.SN.P; NitT/TauT family transport system permease protein	PF00528	Binding-protein-dependent transport system inner membrane component	COG4986	taurine ABC transporter permease protein; Part of a binding-protein-dependent transport syst [...]	ABC transporter permease subunit [Gloeomargarita lithophora]	0	0	0	64.0203
NODE_134_length_70176_cov_1.694942_50	588	SRBZ-1.bins.9	Gloeomargaritales-species1_10	K01704	leuD, IPMI-S; 3-isopropylmalate/(R)-2-methylmalate dehydratase small subunit [EC:4.2.1.33 4.2.1.35]	PF00694	Aconitase C-terminal domain	COG0066	isopropylmalate isomerase small subunit	3-isopropylmalate dehydratase small subunit [Gloeomargarita lithophora]	0	0	233.305	417.322
NODE_134_length_70176_cov_1.694942_51	756	SRBZ-1.bins.9	Gloeomargaritales-species1_10	K01090	E3.1.3.16; protein phosphatase [EC:3.1.3.16]	PF13672	Protein phosphatase 2C	COG0631	protein serine/threonine phosphatase	protein serine/threonine phosphatase [Gloeomargarita lithophora Alchichica-D10]	0	0	0	10.4704
NODE_134_length_70176_cov_1.694942_52	477	SRBZ-1.bins.9	Gloeomargaritales-species1_10			PF13301	Protein of unknown function (DUF4079)	NOG80523	hypothetical protein	DUF4079 domain-containing protein [Gloeomargarita lithophora]	0	0	0	1310.98
NODE_134_length_70176_cov_1.694942_53	1224	SRBZ-1.bins.9	Gloeomargaritales-species1_10	K03797	E3.4.21.102, prc, ctpA; carboxyl-terminal processing protease [EC:3.4.21.102]	PF03572	Peptidase family S41	COG0793	carboxyl-terminal protease	PDZ domain-containing protein [Gloeomargarita lithophora]	0	0	0	995.923
NODE_134_length_70176_cov_1.694942_54	1284	SRBZ-1.bins.9	Gloeomargaritales-species1_10	K00003	hom; homoserine dehydrogenase [EC:1.1.1.3]	PF00742	Homoserine dehydrogenase	COG0460	homoserine dehydrogenase	homoserine dehydrogenase [Gloeomargarita lithophora]	0	0	0	129.462
NODE_134_length_70176_cov_1.694942_55	336	SRBZ-1.bins.9	Gloeomargaritales-species1_10					NOG16046	hypothetical protein	hypothetical protein [Gloeomargarita lithophora]	0	0	0	94.2339
NODE_134_length_70176_cov_1.694942_56	897	SRBZ-1.bins.9	Gloeomargaritales-species1_10			PF01627	Hpt domain	COG2198	putative CheA signal transduction histidine kinase	hypothetical protein [Gloeomargarita lithophora]	0	0	0	70.5967
NODE_134_length_70176_cov_1.694942_57	855	SRBZ-1.bins.9	Gloeomargaritales-species1_10	K00796	folP; dihydropteroate synthase [EC:2.5.1.15]	PF00809	Pterin binding enzyme	COG0294	dihydropteroate pyrophosphorylase; DHPS catalyzes the formation of the immediate precursor o [...]	dihydropteroate synthase [Gloeomargarita lithophora Alchichica-D10]	0	0	0	92.5807
NODE_134_length_70176_cov_1.694942_58	1020	SRBZ-1.bins.9	Gloeomargaritales-species1_10	K02040	pstS; phosphate transport system substrate-binding protein	PF12849	PBP superfamily domain	COG0226	phosphate binding protein	PstS family phosphate ABC transporter substrate-binding protein [Gloeomargarita lithophora]	0	0	0	31.0418
NODE_134_length_70176_cov_1.694942_59	1341	SRBZ-1.bins.9	Gloeomargaritales-species1_10			PF13847	Methyltransferase domain	COG0500	Methyltransferase type 11	class I SAM-dependent methyltransferase, partial [Gloeomargarita lithophora]	0	0	0	23.6112
NODE_134_length_70176_cov_1.694942_6	711	SRBZ-1.bins.9	Gloeomargaritales-species1_10			PF00106	short chain dehydrogenase	COG1028	short chain dehydrogenase	SDR family oxidoreductase [Gloeomargarita lithophora]	0	0	96.4723	66.7987
NODE_134_length_70176_cov_1.694942_60	309	SRBZ-1.bins.9	Gloeomargaritales-species1_10					NOG13286	hypothetical protein	hypothetical protein [Cyanobacterium aponinum]	0	0	0	0
NODE_134_length_70176_cov_1.694942_61	897	SRBZ-1.bins.9	Gloeomargaritales-species1_10	K07071	K07071; uncharacterized protein	PF08338	Domain of unknown function (DUF1731)	COG1090	hypothetical protein	TIGR01777 family protein [Gloeomargarita lithophora]	0	0	0	211.79
NODE_134_length_70176_cov_1.694942_62	564	SRBZ-1.bins.9	Gloeomargaritales-species1_10			PF07176	Alpha/beta hydrolase of unknown function (DUF1400)			alpha/beta hydrolase [Gloeomargarita lithophora]	0	0	0	378.941
NODE_134_length_70176_cov_1.694942_63	714	SRBZ-1.bins.9	Gloeomargaritales-species1_10	K11521	manR; two-component system, OmpR family, manganese sensing response regulator	PF00072	Response regulator receiver domain	COG0745	two component transcriptional regulator, winged helix family	response regulator transcription factor [Gloeomargarita lithophora]	0	0	0	22.1727
NODE_134_length_70176_cov_1.694942_64	567	SRBZ-1.bins.9	Gloeomargaritales-species1_10	K01462	PDF, def; peptide deformylase [EC:3.5.1.88]	PF01327	Polypeptide deformylase	COG0242	peptide deformylase	peptide deformylase [Gloeomargarita lithophora]	0	0	0	321.093
NODE_134_length_70176_cov_1.694942_65	201	SRBZ-1.bins.9	Gloeomargaritales-species1_10					NOG14676	hypothetical protein	hypothetical protein [Gloeomargarita lithophora]	0	0	0	118.144
NODE_134_length_70176_cov_1.694942_66	1203	SRBZ-1.bins.9	Gloeomargaritales-species1_10	K06881	nrnA; bifunctional oligoribonuclease and PAP phosphatase NrnA [EC:3.1.3.7 3.1.13.3]	PF01368	DHH family	COG0618	phosphoesterase, RecJ-like	phosphoesterase domain-containing protein [Gloeomargarita lithophora Alchichica-D10]	0	0	0	164.498
NODE_134_length_70176_cov_1.694942_67	759	SRBZ-1.bins.9	Gloeomargaritales-species1_10							hypothetical protein [Gloeomargarita lithophora]	0	0	0	93.8615
NODE_134_length_70176_cov_1.694942_68	1068	SRBZ-1.bins.9	Gloeomargaritales-species1_10	K22895	cruH; renierapurpurin 18,18'-hydroxylase	PF00355	Rieske [2Fe-2S] domain	COG4638	Rieske (2Fe-2S) domain protein	aromatic ring-hydroxylating dioxygenase subunit alpha [Gloeomargarita lithophora]	0	0	0	51.8816
NODE_134_length_70176_cov_1.694942_69	975	SRBZ-1.bins.9	Gloeomargaritales-species1_10	K00627	DLAT, aceF, pdhC; pyruvate dehydrogenase E2 component (dihydrolipoamide acetyltransferase) [EC:2.3.1.12]	PF00198	2-oxoacid dehydrogenases acyltransferase (catalytic domain)	COG0508	branched-chain alpha-keto acid dehydrogenase subunit E2	2-oxo acid dehydrogenase subunit E2 [Gloeomargarita lithophora]	173.558	0	140.701	397.812
NODE_134_length_70176_cov_1.694942_7	978	SRBZ-1.bins.9	Gloeomargaritales-species1_10	K01962	accA; acetyl-CoA carboxylase carboxyl transferase subunit alpha [EC:6.4.1.2 2.1.3.15]	PF03255	Acetyl co-enzyme A carboxylase carboxyltransferase alpha subunit	COG0825	acetyl-CoA carboxylase carboxyltransferase subunit alpha; Component of the acetyl coenzyme A [...]	acetyl-CoA carboxylase carboxyltransferase subunit alpha [Gloeomargarita lithophora]	0	0	0	32.3749
NODE_134_length_70176_cov_1.694942_8	1212	SRBZ-1.bins.9	Gloeomargaritales-species1_10	K01436	yhaA; amidohydrolase [EC:3.5.1.-]	PF01546	Peptidase family M20/M25/M40	COG1473	amidohydrolase	amidohydrolase [Gloeomargarita lithophora]	0	0	0	215.525
NODE_134_length_70176_cov_1.694942_9	258	SRBZ-1.bins.9	Gloeomargaritales-species1_10	K02899	RP-L27, MRPL27, rpmA; large subunit ribosomal protein L27	PF01016	Ribosomal L27 protein	COG0211	50S ribosomal protein L27	50S ribosomal protein L27 [Gloeomargarita lithophora]	0	0	0	245.447
NODE_141_length_67761_cov_1.667253_1	744	SRBZ-1.bins.9	Gloeomargaritales-species1_10	K05568	mnhD, mrpD; multicomponent Na+:H+ antiporter subunit D	PF00361	Proton-conducting membrane transporter	COG0651	NADH/Ubiquinone/plastoquinone (complex I)	cation:proton antiporter [Gloeomargarita lithophora]	0	0	0	42.5573
NODE_141_length_67761_cov_1.667253_10	354	SRBZ-1.bins.9	Gloeomargaritales-species1_10			PF17265	Family of unknown function (DUF5331)	NOG86083	hypothetical protein	hypothetical protein [Gloeomargarita lithophora]	0	0	0	0
NODE_141_length_67761_cov_1.667253_11	1350	SRBZ-1.bins.9	Gloeomargaritales-species1_10	K04038	chlN; light-independent protochlorophyllide reductase subunit N [EC:1.3.7.7]	PF00148	Nitrogenase component 1 type Oxidoreductase	COG2710	light-independent protochlorophyllide reductase subunit N; Uses Mg-ATP and reduced ferredoxi [...]	ferredoxin:protochlorophyllide reductase (ATP-dependent) subunit N [Gloeomargarita lithophora]	0	0	711.322	211.084
NODE_141_length_67761_cov_1.667253_12	363	SRBZ-1.bins.9	Gloeomargaritales-species1_10	K04749	rsbV; anti-sigma B factor antagonist	PF01740	STAS domain	COG1366	anti-sigma-factor antagonist	STAS domain-containing protein [Gloeomargarita lithophora]	0	0	377.916	1112.12
NODE_141_length_67761_cov_1.667253_13	327	SRBZ-1.bins.9	Gloeomargaritales-species1_10			PF00498	FHA domain	COG1716	hypothetical protein	FHA domain-containing protein [Gloeomargarita lithophora]	258.745	0	0	338.896
NODE_141_length_67761_cov_1.667253_14	720	SRBZ-1.bins.9	Gloeomargaritales-species1_10	K06861	lptB; lipopolysaccharide export system ATP-binding protein [EC:7.5.2.5]	PF00005	ABC transporter	COG1137	ATP-binding protein of ABC transporter	LPS export ABC transporter ATP-binding protein [Gloeomargarita lithophora]	0	0	0	65.9638
NODE_141_length_67761_cov_1.667253_15	720	SRBZ-1.bins.9	Gloeomargaritales-species1_10	K01057	PGLS, pgl, devB; 6-phosphogluconolactonase [EC:3.1.1.31]	PF01182	Glucosamine-6-phosphate isomerases/6-phosphogluconolactonase	COG0363	6-phosphogluconolactonase	6-phosphogluconolactonase [Gloeomargarita lithophora]	0	0	0	87.9517
NODE_141_length_67761_cov_1.667253_16	1062	SRBZ-1.bins.9	Gloeomargaritales-species1_10			PF07602	Protein of unknown function (DUF1565)	NOG78055	hypothetical protein	DUF1565 domain-containing protein [Gloeomargarita lithophora]	0	0	775.049	201.245
NODE_141_length_67761_cov_1.667253_17	735	SRBZ-1.bins.9	Gloeomargaritales-species1_10	K07260	vanY; zinc D-Ala-D-Ala carboxypeptidase [EC:3.4.17.14]	PF02557	D-alanyl-D-alanine carboxypeptidase	COG1876	putative carboxypeptidase	peptidase M15B and M15C DD-carboxypeptidase VanY/endolysin [Gloeomargarita lithophora Alchichica-D10]	0	0	0	140.005
NODE_141_length_67761_cov_1.667253_18	1335	SRBZ-1.bins.9	Gloeomargaritales-species1_10			PF19289	PmbA/TldA metallopeptidase C-terminal domain	COG0312	hypothetical protein	TldD/PmbA family protein [Gloeomargarita lithophora]	0	0	102.759	94.8692
NODE_141_length_67761_cov_1.667253_19	474	SRBZ-1.bins.9	Gloeomargaritales-species1_10	K02095	apcD; allophycocyanin-B	PF00502	Phycobilisome protein	NOG11762	Phycobilisome protein	allophycocyanin [Gloeomargarita lithophora]	0	0	0	1085.48
NODE_141_length_67761_cov_1.667253_2	336	SRBZ-1.bins.9	Gloeomargaritales-species1_10	K05567	mnhC, mrpC; multicomponent Na+:H+ antiporter subunit C	PF00420	NADH-ubiquinone/plastoquinone oxidoreductase chain 4L	COG1006	putative monovalent cation/H+ antiporter subunit C	MULTISPECIES: cation:proton antiporter subunit C [Cyanobacteria]	0	0	0	188.468
NODE_141_length_67761_cov_1.667253_20	486	SRBZ-1.bins.9	Gloeomargaritales-species1_10	K02093	apcB; allophycocyanin beta subunit	PF00502	Phycobilisome protein	NOG11282	allophycocyanin, beta subunit	allophycocyanin subunit beta [Gloeomargarita lithophora]	0	0	0	2426.81
NODE_141_length_67761_cov_1.667253_21	1383	SRBZ-1.bins.9	Gloeomargaritales-species1_10			PF00421	Photosystem II protein	NOG10575	chlorophyll a/b binding light-harvesting protein	chlorophyll a/b binding light-harvesting protein [Gloeomargarita lithophora]	0	0	0	3004.86
NODE_141_length_67761_cov_1.667253_22	1125	SRBZ-1.bins.9	Gloeomargaritales-species1_10	K03086	rpoD; RNA polymerase primary sigma factor	PF04539	Sigma-70 region 3	COG0568	RNA polymerase, sigma 70 subunit, RpoD subfamily; Sigma factors are initiation factors that [...]	RNA polymerase sigma factor RpoD [Gloeomargarita lithophora]	0	0	121.941	225.156
NODE_141_length_67761_cov_1.667253_23	783	SRBZ-1.bins.9	Gloeomargaritales-species1_10	K01092	E3.1.3.25, IMPA, suhB; myo-inositol-1(or 4)-monophosphatase [EC:3.1.3.25]	PF00459	Inositol monophosphatase family	COG0483	inositol monophosphatase	3'(2'),5'-bisphosphate nucleotidase CysQ [Gloeomargarita lithophora]	0	0	0	101.094
NODE_141_length_67761_cov_1.667253_24	918	SRBZ-1.bins.9	Gloeomargaritales-species1_10					NOG14854	hypothetical protein	hypothetical protein [Gloeomargarita lithophora]	0	0	298.875	206.945
NODE_141_length_67761_cov_1.667253_25	732	SRBZ-1.bins.9	Gloeomargaritales-species1_10	K03630	radC; DNA repair protein RadC	PF04002	RadC-like JAB domain	COG2003	DNA repair protein RadC	JAB domain-containing protein [Gloeomargarita lithophora]	0	0	0	0
NODE_141_length_67761_cov_1.667253_26	957	SRBZ-1.bins.9	Gloeomargaritales-species1_10					NOG29720	hypothetical protein	hemolytic protein HlpA-like protein [Gloeomargarita lithophora]	0	0	0	0
NODE_141_length_67761_cov_1.667253_27	627	SRBZ-1.bins.9	Gloeomargaritales-species1_10	K02501	hisH; imidazole glycerol-phosphate synthase subunit HisH [EC:4.3.2.10]	PF00117	Glutamine amidotransferase class-I	COG0118	imidazole glycerol phosphate synthase subunit HisH; IGPS catalyzes the conversion of PRFAR a [...]	imidazole glycerol phosphate synthase subunit HisH [Gloeomargarita lithophora Alchichica-D10]	0	0	0	25.2493
NODE_141_length_67761_cov_1.667253_28	2169	SRBZ-1.bins.9	Gloeomargaritales-species1_10	K00937	ppk1; polyphosphate kinase [EC:2.7.4.1]	PF17941	Polyphosphate kinase C-terminal domain 1	COG0855	polyphosphate kinase; Catalyzes the reversible transfer of the terminal phosphate of ATP to [...]	polyphosphate kinase 1 [Gloeomargarita lithophora]	0	0	189.742	32.845
NODE_141_length_67761_cov_1.667253_29	1089	SRBZ-1.bins.9	Gloeomargaritales-species1_10	K03405	chlI, bchI; magnesium chelatase subunit I [EC:6.6.1.1]	PF17863	AAA lid domain	COG1239	magnesium chelatase ATPase subunit I	magnesium chelatase ATPase subunit I [Candidatus Thermofonsia Clade 3 bacterium]	0	0	125.972	29.0749
NODE_141_length_67761_cov_1.667253_3	1668	SRBZ-1.bins.9	Gloeomargaritales-species1_10	K03321	TC.SULP; sulfate permease, SulP family	PF00916	Sulfate permease family	COG0659	sulfate permease family protein	SulP family inorganic anion transporter [Gloeomargarita lithophora]	0	0	0	37.9648
NODE_141_length_67761_cov_1.667253_30	1803	SRBZ-1.bins.9	Gloeomargaritales-species1_10	K03404	chlD, bchD; magnesium chelatase subunit D [EC:6.6.1.1]	PF17863	AAA lid domain	COG1240	magnesium chelatase ATPase subunit D	magnesium chelatase ATPase subunit D [Candidatus Thermofonsia Clade 3 bacterium]	0	0	0	175.611
NODE_141_length_67761_cov_1.667253_31	3777	SRBZ-1.bins.9	Gloeomargaritales-species1_10	K03403	chlH, bchH; magnesium chelatase subunit H [EC:6.6.1.1]	PF02514	CobN/Magnesium Chelatase	COG1429	magnesium chelatase, H subunit	magnesium chelatase subunit H, partial [Candidatus Thermofonsia Clade 3 bacterium]	22.4013	0	0	226.341
NODE_141_length_67761_cov_1.667253_32	627	SRBZ-1.bins.9	Gloeomargaritales-species1_10	K00793	ribE, RIB5; riboflavin synthase [EC:2.5.1.9]	PF00677	Lumazine binding domain	COG0307	riboflavin synthase subunit alpha	riboflavin synthase [Gloeomargarita lithophora]	134.943	0	0	75.7479
NODE_141_length_67761_cov_1.667253_33	522	SRBZ-1.bins.9	Gloeomargaritales-species1_10	K08999	K08999; uncharacterized protein	PF02577	Domain of unknown function (DUF151)	COG1259	protein of unknown function DUF151	bifunctional nuclease family protein [Gloeomargarita lithophora]	0	0	0	379.102
NODE_141_length_67761_cov_1.667253_34	894	SRBZ-1.bins.9	Gloeomargaritales-species1_10	K11070	potC; spermidine/putrescine transport system permease protein	PF00528	Binding-protein-dependent transport system inner membrane component	COG1177	Ornithine carbamoyltransferase; Part of a binding-protein-dependent transport system. Probab [...]	ABC transporter permease [Gloeomargarita lithophora]	0	0	0	185.938
NODE_141_length_67761_cov_1.667253_35	1080	SRBZ-1.bins.9	Gloeomargaritales-species1_10	K11069	potD; spermidine/putrescine transport system substrate-binding protein	PF13416	Bacterial extracellular solute-binding protein	COG0687	extracellular solute-binding protein family 1	spermidine/putrescine ABC transporter substrate-binding protein [Gloeomargarita lithophora]	0	0	0	476.405
NODE_141_length_67761_cov_1.667253_36	1128	SRBZ-1.bins.9	Gloeomargaritales-species1_10	K11072	potA; spermidine/putrescine transport system ATP-binding protein [EC:7.6.2.11]	PF00005	ABC transporter	COG3842	spermidine/putrescine ABC transporter ATPase subunit; Part of the ABC transporter complex po [...]	ABC transporter ATP-binding protein [Gloeomargarita lithophora]	0	0	0	84.2091
NODE_141_length_67761_cov_1.667253_37	993	SRBZ-1.bins.9	Gloeomargaritales-species1_10	K00845	glk; glucokinase [EC:2.7.1.2]	PF02685	Glucokinase	COG0837	glucokinase	glucokinase [Gloeomargarita lithophora Alchichica-D10]	0	0	0	63.7716
NODE_141_length_67761_cov_1.667253_38	720	SRBZ-1.bins.9	Gloeomargaritales-species1_10	K10773	NTH; endonuclease III [EC:4.2.99.18]	PF00730	HhH-GPD superfamily base excision DNA repair protein	COG0177	endonuclease III	endonuclease III [Gloeomargarita lithophora]	0	0	0	0
NODE_141_length_67761_cov_1.667253_39	1608	SRBZ-1.bins.9	Gloeomargaritales-species1_10	K01524	ppx-gppA; exopolyphosphatase / guanosine-5'-triphosphate,3'-diphosphate pyrophosphatase [EC:3.6.1.11 3.6.1.40]	PF02541	Ppx/GppA phosphatase family	COG0248	Ppx/GppA phosphatase	Ppx/GppA phosphatase [Gloeomargarita lithophora Alchichica-D10]	0	0	0	0
NODE_141_length_67761_cov_1.667253_4	1383	SRBZ-1.bins.9	Gloeomargaritales-species1_10	K08884	K08884; serine/threonine protein kinase, bacterial [EC:2.7.11.1]	PF00069	Protein kinase domain	COG0515	serine/threonine protein kinase	serine/threonine protein kinase [Gloeomargarita lithophora]	0	0	0	11.4471
NODE_141_length_67761_cov_1.667253_40	2670	SRBZ-1.bins.9	Gloeomargaritales-species1_10	K02096	apcE; phycobilisome core-membrane linker protein	PF00427	Phycobilisome Linker polypeptide	NOG10800	phycobilisome core-membrane linker polypeptide	photosystem I reaction center subunit X [Gloeomargarita lithophora]	0	0	513.796	1464.54
NODE_141_length_67761_cov_1.667253_41	1155	SRBZ-1.bins.9	Gloeomargaritales-species1_10			PF07690	Major Facilitator Superfamily	NOG249694	major facilitator transporter	MFS transporter [Gloeomargarita lithophora]	0	0	0	34.2669
NODE_141_length_67761_cov_1.667253_42	678	SRBZ-1.bins.9	Gloeomargaritales-species1_10			PF00072	Response regulator receiver domain	COG0745	response regulator	response regulator [Gloeomargarita lithophora]	0	0	0	46.7
NODE_141_length_67761_cov_1.667253_43	660	SRBZ-1.bins.9	Gloeomargaritales-species1_10			PF13646	HEAT repeats	COG1413	HEAT repeat-containing PBS lyase	HEAT repeat domain-containing protein [Gloeomargarita lithophora]	0	0	0	239.868
NODE_141_length_67761_cov_1.667253_44	2766	SRBZ-1.bins.9	Gloeomargaritales-species1_10	K21397	K21397; ABC transport system ATP-binding/permease protein	PF00005	ABC transporter	COG1131	ABC transporter ATP-binding protein	FHA domain-containing protein [Gloeomargarita lithophora]	0	0	0	62.9589
NODE_141_length_67761_cov_1.667253_45	624	SRBZ-1.bins.9	Gloeomargaritales-species1_10			PF00578	AhpC/TSA family	COG0526	hypothetical protein	thioredoxin family protein [Gloeomargarita lithophora]	0	0	0	88.7974
NODE_141_length_67761_cov_1.667253_46	2064	SRBZ-1.bins.9	Gloeomargaritales-species1_10	K08344	scsB; suppressor for copper-sensitivity B	PF11412	Disulphide bond corrector protein DsbC	COG4233	cytochrome c biogenesis protein transmembrane region	thiol:disulfide interchange protein [Gloeomargarita lithophora]	0	0	0	103.548
NODE_141_length_67761_cov_1.667253_47	759	SRBZ-1.bins.9	Gloeomargaritales-species1_10	K02066	mlaE, linK; phospholipid/cholesterol/gamma-HCH transport system permease protein	PF02405	Permease MlaE	COG0767	hypothetical protein	MlaE family lipid ABC transporter permease subunit [Gloeomargarita lithophora]	0	0	0	0
NODE_141_length_67761_cov_1.667253_48	288	SRBZ-1.bins.9	Gloeomargaritales-species1_10			PF09493	Tryptophan-rich protein (DUF2389)	NOG14343	CHP02450-containing protein	TIGR02450 family Trp-rich protein [Gloeomargarita lithophora]	0	0	0	109.94
NODE_141_length_67761_cov_1.667253_49	432	SRBZ-1.bins.9	Gloeomargaritales-species1_10								0	0	0	54.9698
NODE_141_length_67761_cov_1.667253_5	1221	SRBZ-1.bins.9	Gloeomargaritales-species1_10					COG4370	hypothetical protein	hypothetical protein [Gloeomargarita lithophora]	0	0	449.414	0
NODE_141_length_67761_cov_1.667253_50	960	SRBZ-1.bins.9	Gloeomargaritales-species1_10			PF13280	WYL domain	NOG130161	hypothetical protein	WYL domain-containing protein [Cyanothece sp. PCC 7425]	0	0	0	0
NODE_141_length_67761_cov_1.667253_51	2040	SRBZ-1.bins.9	Gloeomargaritales-species1_10	K07012	cas3; CRISPR-associated endonuclease/helicase Cas3 [EC:3.1.-.- 5.6.2.4]	PF00270	DEAD/DEAH box helicase	NOG41924	CRISPR-associated helicase, Cyano-type	type I-D CRISPR-associated helicase Cas3' [Cyanothece sp. PCC 7425]	0	0	0	97.0055
NODE_141_length_67761_cov_1.667253_52	2934	SRBZ-1.bins.9	Gloeomargaritales-species1_10	K19122	csc3; CRISPR-associated protein Csc3			NOG84013	CRISPR-associated protein Csc3	type I-D CRISPR-associated protein Cas10d/Csc3 [Cyanothece sp. PCC 7425]	0	0	0	53.9581
NODE_141_length_67761_cov_1.667253_53	1095	SRBZ-1.bins.9	Gloeomargaritales-species1_10	K19121	csc2; CRISPR-associated protein Csc2	PF18320	Csc2 Crispr	NOG79965	CRISPR-associated protein Csc2	type I-D CRISPR-associated protein Cas7/Csc2 [[Leptolyngbya] sp. JSC-1]	0	0	0	36.1445
NODE_141_length_67761_cov_1.667253_54	738	SRBZ-1.bins.9	Gloeomargaritales-species1_10	K19120	csc1; CRISPR-associated protein Csc1			NOG70393	CRISPR-associated protein Csc1	type I-D CRISPR-associated protein Cas5/Csc1 [Oscillatoria sp. PCC 10802]	229.294	0	0	10.7258
NODE_141_length_67761_cov_1.667253_55	291	SRBZ-1.bins.9	Gloeomargaritales-species1_10	K19091	cas6; CRISPR-associated endoribonuclease Cas6 [EC:3.1.-.-]			COG5551	CRISPR-associated Cas5e family protein	CRISPR-associated endoribonuclease Cas6 [[Leptolyngbya] sp. JSC-1]	0	0	0	0
NODE_141_length_67761_cov_1.667253_56	549	SRBZ-1.bins.9	Gloeomargaritales-species1_10	K19091	cas6; CRISPR-associated endoribonuclease Cas6 [EC:3.1.-.-]	PF10040	CRISPR-associated endoribonuclease Cas6	COG5551	CRISPR-associated protein Cas6	CRISPR-associated endoribonuclease Cas6 [Cyanothece sp. PCC 7425]	0	0	0	0
NODE_141_length_67761_cov_1.667253_57	588	SRBZ-1.bins.9	Gloeomargaritales-species1_10	K07464	cas4; CRISPR-associated exonuclease Cas4 [EC:3.1.12.1]	PF01930	Domain of unknown function DUF83	COG1468	CRISPR-associated protein Cas4	CRISPR-associated protein Cas4 [Oscillatoriales cyanobacterium JSC-12]	0	0	0	0
NODE_141_length_67761_cov_1.667253_58	978	SRBZ-1.bins.9	Gloeomargaritales-species1_10	K15342	cas1; CRISP-associated protein Cas1	PF01867	CRISPR associated protein Cas1	COG1518	CRISPR-associated protein Cas1	type I-D CRISPR-associated endonuclease Cas1 [Cyanobacteria bacterium M5B4]	0	0	0	0
NODE_141_length_67761_cov_1.667253_59	294	SRBZ-1.bins.9	Gloeomargaritales-species1_10	K09951	cas2; CRISPR-associated protein Cas2	PF09827	CRISPR associated protein Cas2	COG1343	CRISPR-associated protein Cas2	CRISPR-associated endonuclease Cas2 [Calothrix parasitica]	0	0	0	0
NODE_141_length_67761_cov_1.667253_6	732	SRBZ-1.bins.9	Gloeomargaritales-species1_10	K10914	crp; CRP/FNR family transcriptional regulator, cyclic AMP receptor protein	PF00027	Cyclic nucleotide-binding domain	COG0664	Crp/FNR family transcriptional regulator	cyclic nucleotide-binding domain protein [Gloeomargarita lithophora Alchichica-D10]	0	0	0	21.6275
NODE_141_length_67761_cov_1.667253_7	1425	SRBZ-1.bins.9	Gloeomargaritales-species1_10	K06860	K06860; putative heme uptake system protein	PF13482	RNase_H superfamily	COG2251	hypothetical protein	TM0106 family RecB-like putative nuclease [Gloeomargarita lithophora]	475.001	0	0	22.2194
NODE_141_length_67761_cov_1.667253_8	2217	SRBZ-1.bins.9	Gloeomargaritales-species1_10	K02238	comEC; competence protein ComEC	PF03772	Competence protein	COG2333	ComEC/Rec2-related protein	ComEC family competence protein [Gloeomargarita lithophora]	0	0	0	21.4226
NODE_141_length_67761_cov_1.667253_9	843	SRBZ-1.bins.9	Gloeomargaritales-species1_10	K04037	chlL; light-independent protochlorophyllide reductase subunit L [EC:1.3.7.7]	PF00142	4Fe-4S iron sulfur cluster binding proteins, NifH/frxC family	COG1348	protochlorophyllide reductase iron-sulfur ATP-binding protein; Uses Mg-ATP and reduced ferre [...]	ferredoxin:protochlorophyllide reductase (ATP-dependent) iron-sulfur ATP-binding protein [Gloeomargarita lithophora]	200.734	0	1952.79	178.407
NODE_20_length_354193_cov_1.731437_1	141	SRBZ-1.bins.9	Gloeomargaritales-species1_10	K11950	cmpA; bicarbonate transport system substrate-binding protein			COG0715	bicarbontate transport system substrate-binding protein	MULTISPECIES: ABC transporter substrate-binding protein [Rhizobium/Agrobacterium group]	0	0	0	0
NODE_20_length_354193_cov_1.731437_10	1050	SRBZ-1.bins.9	Gloeomargaritales-species1_10	K10716	kch, trkA, mthK, pch; voltage-gated potassium channel	PF02254	TrkA-N domain			potassium transporter [Gloeomargarita lithophora]	0	0	0	0
NODE_20_length_354193_cov_1.731437_100	1341	SRBZ-1.bins.9	Gloeomargaritales-species1_10	K01586	lysA; diaminopimelate decarboxylase [EC:4.1.1.20]	PF02784	Pyridoxal-dependent decarboxylase, pyridoxal binding domain	COG0019	diaminopimelate decarboxylase	diaminopimelate decarboxylase [Gloeomargarita lithophora]	126.189	0	0	472.224
NODE_20_length_354193_cov_1.731437_101	666	SRBZ-1.bins.9	Gloeomargaritales-species1_10			PF09601	Protein of unknown function (DUF2459)	NOG11874	hypothetical protein	DUF2459 domain-containing protein [Gloeomargarita lithophora]	0	0	0	47.5414
NODE_20_length_354193_cov_1.731437_102	1143	SRBZ-1.bins.9	Gloeomargaritales-species1_10	K00324	pntA; H+-translocating NAD(P) transhydrogenase subunit alpha [EC:1.6.1.2 7.1.1.1]	PF01262	Alanine dehydrogenase/PNT, C-terminal domain	COG3288	NAD(P) transhydrogenase subunit alpha	Re/Si-specific NAD(P)(+) transhydrogenase subunit alpha [Gloeomargarita lithophora]	0	0	60.0103	138.507
NODE_20_length_354193_cov_1.731437_103	2583	SRBZ-1.bins.9	Gloeomargaritales-species1_10	K02337	dnaE; DNA polymerase III subunit alpha [EC:2.7.7.7]	PF07733	Bacterial DNA polymerase III alpha NTPase domain	COG0587	DNA polymerase III subunit alpha	DNA polymerase III subunit alpha [Gloeomargarita lithophora]	0	0	0	15.3226
NODE_20_length_354193_cov_1.731437_104	1068	SRBZ-1.bins.9	Gloeomargaritales-species1_10					NOG71716	hypothetical protein	hypothetical protein [Gloeomargarita lithophora]	0	0	256.898	1971.5
NODE_20_length_354193_cov_1.731437_105	924	SRBZ-1.bins.9	Gloeomargaritales-species1_10	K00611	OTC, argF, argI; ornithine carbamoyltransferase [EC:2.1.3.3]	PF00185	Aspartate/ornithine carbamoyltransferase, Asp/Orn binding domain	COG0078	ornithine carbamoyltransferase	ornithine carbamoyltransferase [Gloeomargarita lithophora]	0	0	0	351.236
NODE_20_length_354193_cov_1.731437_106	1908	SRBZ-1.bins.9	Gloeomargaritales-species1_10			PF04966	Carbohydrate-selective porin, OprB family	NOG10435	S-layer region-like	hypothetical protein [Gloeomargarita lithophora]	0	0	107.849	1377.36
NODE_20_length_354193_cov_1.731437_107	1104	SRBZ-1.bins.9	Gloeomargaritales-species1_10	K01735	aroB; 3-dehydroquinate synthase [EC:4.2.3.4]	PF01761	3-dehydroquinate synthase	COG0337	3-dehydroquinate synthase	3-dehydroquinate synthase [Gloeomargarita lithophora]	0	0	0	35.8499
NODE_20_length_354193_cov_1.731437_108	1140	SRBZ-1.bins.9	Gloeomargaritales-species1_10	K00721	DPM1; dolichol-phosphate mannosyltransferase [EC:2.4.1.83]	PF00535	Glycosyl transferase family 2	COG0463	glycosyl transferase family protein	glycosyltransferase [Gloeomargarita lithophora]	0	0	0	13.8871
NODE_20_length_354193_cov_1.731437_109	1548	SRBZ-1.bins.9	Gloeomargaritales-species1_10	K07391	comM; magnesium chelatase family protein	PF01078	Magnesium chelatase, subunit ChlI	COG0606	competence protein	YifB family Mg chelatase-like AAA ATPase [Gloeomargarita lithophora]	0	0	0	71.5886
NODE_20_length_354193_cov_1.731437_11	606	SRBZ-1.bins.9	Gloeomargaritales-species1_10	K00891	aroK, aroL; shikimate kinase [EC:2.7.1.71]	PF01202	Shikimate kinase	COG0703	shikimate kinase	shikimate kinase [Gloeomargarita lithophora]	0	0	0	0
NODE_20_length_354193_cov_1.731437_110	1509	SRBZ-1.bins.9	Gloeomargaritales-species1_10	K09835	crtISO, crtH; prolycopene isomerase [EC:5.2.1.13]	PF13450	NAD(P)-binding Rossmann-like domain	COG1233	carotene isomerase	carotene isomerase [Gloeomargarita lithophora Alchichica-D10]	0	0	272.731	52.4563
NODE_20_length_354193_cov_1.731437_111	153	SRBZ-1.bins.9	Gloeomargaritales-species1_10			PF00504	Chlorophyll A-B binding protein	COG0276	high light inducible protein	chlorophyll A-B binding protein [Gloeomargarita lithophora]	0	0	0	1138.2
NODE_20_length_354193_cov_1.731437_112	666	SRBZ-1.bins.9	Gloeomargaritales-species1_10	K07304	msrA; peptide-methionine (S)-S-oxide reductase [EC:1.8.4.11]	PF01625	Peptide methionine sulfoxide reductase	COG0225	methionine-S-sulfoxide reductase	peptide-methionine (S)-S-oxide reductase MsrA [Hydrococcus rivularis]	0	0	205.981	927.058
NODE_20_length_354193_cov_1.731437_113	276	SRBZ-1.bins.9	Gloeomargaritales-species1_10			PF11320	Protein of unknown function (DUF3122)	NOG41408	hypothetical protein	DUF3122 domain-containing protein [Thermosynechococcus sp. NK55a]	0	0	0	0
NODE_20_length_354193_cov_1.731437_114	561	SRBZ-1.bins.9	Gloeomargaritales-species1_10			PF11845	Protein of unknown function (DUF3365)	NOG43792	hypothetical protein	hypothetical protein CV045_01555 [Cyanobacteria bacterium M5B4]	0	0	0	28.2198
NODE_20_length_354193_cov_1.731437_115	342	SRBZ-1.bins.9	Gloeomargaritales-species1_10			PF12840	Helix-turn-helix domain	COG0640	transcription regulator ArsR	ArsR family transcriptional regulator [Cyanobacteria bacterium M5B4]	0	0	200.561	208.307
NODE_20_length_354193_cov_1.731437_116	672	SRBZ-1.bins.9	Gloeomargaritales-species1_10	K17218	sqr; sulfide:quinone oxidoreductase [EC:1.8.5.4]			COG0446	sulfide-quinone reductase	sulfide:quinone reductase [Cyanobacteria bacterium M5B4]	0	0	102.071	94.2339
NODE_20_length_354193_cov_1.731437_117	237	SRBZ-1.bins.9	Gloeomargaritales-species1_10	K17218	sqr; sulfide:quinone oxidoreductase [EC:1.8.5.4]	PF00890	FAD binding domain	COG0446	sulfide-quinone reductase	sulfide:quinone reductase [Leptolyngbya sp. Heron Island J]	0	0	0	0
NODE_20_length_354193_cov_1.731437_118	558	SRBZ-1.bins.9	Gloeomargaritales-species1_10			PF12801	4Fe-4S binding domain	COG0348	hypothetical protein	4Fe-4S binding protein [Thermosynechococcus sp. NK55a]	0	0	0	70.9288
NODE_20_length_354193_cov_1.731437_119	1203	SRBZ-1.bins.9	Gloeomargaritales-species1_10	K07240	chrA; chromate transporter	PF02417	Chromate transporter	COG2059	chromate transporter	chromate efflux transporter [Thermosynechococcus elongatus PKUAC-SCTE542]	0	0	0	19.7398
NODE_20_length_354193_cov_1.731437_12	1221	SRBZ-1.bins.9	Gloeomargaritales-species1_10	K04771	degP, htrA; serine protease Do [EC:3.4.21.107]	PF13365	Trypsin-like peptidase domain	COG0265	2-alkenal reductase	trypsin-like serine protease [Gloeomargarita lithophora]	138.591	0	224.707	1212.31
NODE_20_length_354193_cov_1.731437_120	1209	SRBZ-1.bins.9	Gloeomargaritales-species1_10	K00620	argJ; glutamate N-acetyltransferase / amino-acid N-acetyltransferase [EC:2.3.1.35 2.3.1.1]	PF01960	ArgJ family	COG1364	arginine biosynthesis bifunctional protein ArgJ	bifunctional glutamate N-acetyltransferase/amino-acid acetyltransferase ArgJ [Gloeomargarita lithophora]	0	0	0	91.6618
NODE_20_length_354193_cov_1.731437_121	573	SRBZ-1.bins.9	Gloeomargaritales-species1_10	K01104	E3.1.3.48; protein-tyrosine phosphatase [EC:3.1.3.48]	PF01451	Low molecular weight phosphotyrosine protein phosphatase	COG0394	protein-tyrosine-phosphatase	low molecular weight phosphotyrosine protein phosphatase [Gloeomargarita lithophora]	0	0	0	138.144
NODE_20_length_354193_cov_1.731437_122	210	SRBZ-1.bins.9	Gloeomargaritales-species1_10			PF11061	Protein of unknown function (DUF2862)	NOG130806	hypothetical protein	hypothetical protein GlitD10_2329 [Gloeomargarita lithophora Alchichica-D10]	0	0	0	640.791
NODE_20_length_354193_cov_1.731437_123	1053	SRBZ-1.bins.9	Gloeomargaritales-species1_10	K01551	arsA, ASNA1, GET3; arsenite/tail-anchored protein-transporting ATPase [EC:7.3.2.7 7.3.-.-]	PF02374	Anion-transporting ATPase	COG0003	anion-transporting ATPase	ArsA family ATPase [Gloeomargarita lithophora]	0	0	0	661.517
NODE_20_length_354193_cov_1.731437_124	1839	SRBZ-1.bins.9	Gloeomargaritales-species1_10					COG0501	hypothetical protein	peptidase M48 Ste24p [Gloeomargarita lithophora Alchichica-D10]	0	0	0	64.5649
NODE_20_length_354193_cov_1.731437_125	558	SRBZ-1.bins.9	Gloeomargaritales-species1_10	K03088	rpoE; RNA polymerase sigma-70 factor, ECF subfamily	PF04542	Sigma-70 region 2	COG1595	RNA polymerase sigma factor	sigma-70 family RNA polymerase sigma factor [Gloeomargarita lithophora]	0	0	0	269.529
NODE_20_length_354193_cov_1.731437_126	711	SRBZ-1.bins.9	Gloeomargaritales-species1_10			PF10099	Anti-sigma-K factor rskA			hypothetical protein [Gloeomargarita lithophora]	0	0	0	189.263
NODE_20_length_354193_cov_1.731437_127	324	SRBZ-1.bins.9	Gloeomargaritales-species1_10							hypothetical protein [Gloeomargarita lithophora]	0	0	0	48.862
NODE_20_length_354193_cov_1.731437_128	609	SRBZ-1.bins.9	Gloeomargaritales-species1_10	K03186	ubiX, bsdB, PAD1; flavin prenyltransferase [EC:2.5.1.129]	PF02441	Flavoprotein	COG0163	aromatic acid decarboxylase	UbiX family flavin prenyltransferase [Gloeomargarita lithophora]	0	0	0	0
NODE_20_length_354193_cov_1.731437_129	372	SRBZ-1.bins.9	Gloeomargaritales-species1_10							hypothetical protein [Gloeomargarita lithophora]	0	0	0	42.5573
NODE_20_length_354193_cov_1.731437_13	2118	SRBZ-1.bins.9	Gloeomargaritales-species1_10	K09667	OGT; protein O-GlcNAc transferase [EC:2.4.1.255]	PF13844	Glycosyl transferase family 41	COG3914	hypothetical protein	hypothetical protein [Gloeomargarita lithophora]	0	0	0	56.0598
NODE_20_length_354193_cov_1.731437_130	1077	SRBZ-1.bins.9	Gloeomargaritales-species1_10	K00259	ald; alanine dehydrogenase [EC:1.4.1.1]	PF01262	Alanine dehydrogenase/PNT, C-terminal domain	COG0686	alanine dehydrogenase	alanine dehydrogenase [Gloeomargarita lithophora]	0	0	0	29.3989
NODE_20_length_354193_cov_1.731437_131	819	SRBZ-1.bins.9	Gloeomargaritales-species1_10	K02047	cysW; sulfate/thiosulfate transport system permease protein	PF00528	Binding-protein-dependent transport system inner membrane component	COG4208	sulfate transport system permease protein; Part of a binding-protein-dependent transport sys [...]	sulfate ABC transporter permease subunit CysW [Gloeomargarita lithophora]	0	0	0	0
NODE_20_length_354193_cov_1.731437_132	1020	SRBZ-1.bins.9	Gloeomargaritales-species1_10	K00784	rnz; ribonuclease Z [EC:3.1.26.11]	PF12706	Beta-lactamase superfamily domain	COG1234	ribonuclease Z	ribonuclease Z [Gloeomargarita lithophora]	0	0	0	201.771
NODE_20_length_354193_cov_1.731437_133	798	SRBZ-1.bins.9	Gloeomargaritales-species1_10					NOG09616	hypothetical protein	TPM domain-containing protein [Gloeomargarita lithophora]	0	0	0	545.565
NODE_20_length_354193_cov_1.731437_134	546	SRBZ-1.bins.9	Gloeomargaritales-species1_10	K01726	GAMMACA; gamma-carbonic anhydrase [EC:4.2.1.-]	PF00132	Bacterial transferase hexapeptide (six repeats)	COG0663	hexapaptide repeat-containing transferase	gamma carbonic anhydrase family protein [Gloeomargarita lithophora]	0	0	0	188.468
NODE_20_length_354193_cov_1.731437_135	324	SRBZ-1.bins.9	Gloeomargaritales-species1_10							hypothetical protein [Gloeomargarita lithophora]	0	0	0	342.034
NODE_20_length_354193_cov_1.731437_136	1062	SRBZ-1.bins.9	Gloeomargaritales-species1_10	K02040	pstS; phosphate transport system substrate-binding protein	PF12849	PBP superfamily domain	COG0226	phosphate ABC transporter, periplasmic phosphate-binding protein	phosphate ABC transporter substrate-binding protein PstS [Gloeomargarita lithophora]	0	0	0	0
NODE_20_length_354193_cov_1.731437_137	525	SRBZ-1.bins.9	Gloeomargaritales-species1_10			PF08241	Methyltransferase domain	COG4627	hypothetical protein	methyltransferase domain-containing protein [Gloeomargarita lithophora]	0	0	0	120.619
NODE_20_length_354193_cov_1.731437_138	501	SRBZ-1.bins.9	Gloeomargaritales-species1_10	K03789	rimI; [ribosomal protein S18]-alanine N-acetyltransferase [EC:2.3.1.266]	PF13508	Acetyltransferase (GNAT) domain	COG0456	putative acetyltransferase	ribosomal-protein-alanine N-acetyltransferase [Gloeomargarita lithophora]	0	0	0	0
NODE_20_length_354193_cov_1.731437_139	2619	SRBZ-1.bins.9	Gloeomargaritales-species1_10	K03168	topA; DNA topoisomerase I [EC:5.6.2.1]	PF01131	DNA topoisomerase	COG1754	DNA topoisomerase I; The reaction catalyzed by topoisomerases leads to the conversion of one [...]	type I DNA topoisomerase [Gloeomargarita lithophora]	0	0	0	132.985
NODE_20_length_354193_cov_1.731437_14	1050	SRBZ-1.bins.9	Gloeomargaritales-species1_10			PF13411	MerR HTH family regulatory protein	COG1357	pentapeptide repeat-containing protein	MerR family transcriptional regulator [Gloeomargarita lithophora]	0	0	0	30.1549
NODE_20_length_354193_cov_1.731437_140	795	SRBZ-1.bins.9	Gloeomargaritales-species1_10	K03589	ftsQ; cell division protein FtsQ	PF08478	POTRA domain, FtsQ-type	COG1589	cell division protein FtsQ	FtsQ-type POTRA domain-containing protein [Gloeomargarita lithophora]	0	0	0	59.7408
NODE_20_length_354193_cov_1.731437_141	891	SRBZ-1.bins.9	Gloeomargaritales-species1_10	K07098	K07098; uncharacterized protein	PF00149	Calcineurin-like phosphoesterase	COG1408	metallophosphoesterase	metallophosphoesterase [Gloeomargarita lithophora]	0	0	0	142.144
NODE_20_length_354193_cov_1.731437_142	1029	SRBZ-1.bins.9	Gloeomargaritales-species1_10	K02705	psbC; photosystem II CP43 chlorophyll apoprotein	PF00421	Photosystem II protein	NOG10575	iron-stress chlorophyll-binding protein; Functions as an antenna for photosystem I (PSI) und [...]	chlorophyll a/b binding light-harvesting protein [Gloeomargarita lithophora]	0	0	0	0
NODE_20_length_354193_cov_1.731437_143	519	SRBZ-1.bins.9	Gloeomargaritales-species1_10	K03839	fldA, nifF, isiB; flavodoxin I	PF00258	Flavodoxin	COG0716	flavodoxin FldA; Low-potential electron donor to a number of redox enzymes	flavodoxin FldA [Gloeomargarita lithophora]	0	0	0	0
NODE_20_length_354193_cov_1.731437_144	258	SRBZ-1.bins.9	Gloeomargaritales-species1_10					NOG136708	hypothetical protein	hypothetical protein GlitD10_2731 [Gloeomargarita lithophora Alchichica-D10]	0	0	0	245.447
NODE_20_length_354193_cov_1.731437_145	438	SRBZ-1.bins.9	Gloeomargaritales-species1_10	K02372	fabZ; 3-hydroxyacyl-[acyl-carrier-protein] dehydratase [EC:4.2.1.59]	PF07977	FabA-like domain	COG0764	beta-hydroxyacyl-(acyl-carrier-protein) dehydratase FabZ	3-hydroxyacyl-ACP dehydratase FabZ [Gloeomargarita lithophora]	0	0	0	180.723
NODE_20_length_354193_cov_1.731437_146	1425	SRBZ-1.bins.9	Gloeomargaritales-species1_10	K01669	phr, PHR1; deoxyribodipyrimidine photo-lyase [EC:4.1.99.3]	PF03441	FAD binding domain of DNA photolyase	COG0415	deoxyribodipyrimidine photo-lyase type I	deoxyribodipyrimidine photolyase [Gloeomargarita lithophora]	0	0	0	66.6581
NODE_20_length_354193_cov_1.731437_147	627	SRBZ-1.bins.9	Gloeomargaritales-species1_10	K03439	trmB, METTL1, TRM8; tRNA (guanine-N7-)-methyltransferase [EC:2.1.1.33]	PF02390	Putative methyltransferase	COG0220	tRNA (guanine-N(7)-)-methyltransferase; Catalyzes the formation of N(7)-methylguanine at pos [...]	tRNA (guanosine(46)-N7)-methyltransferase TrmB [Gloeomargarita lithophora]	0	0	0	0
NODE_20_length_354193_cov_1.731437_148	1107	SRBZ-1.bins.9	Gloeomargaritales-species1_10	K09458	fabF, OXSM, CEM1; 3-oxoacyl-[acyl-carrier-protein] synthase II [EC:2.3.1.179]	PF00109	Beta-ketoacyl synthase, N-terminal domain	COG0304	3-oxoacyl-(acyl carrier protein) synthase II	hypothetical protein [Gloeomargarita lithophora]	0	0	0	71.5054
NODE_20_length_354193_cov_1.731437_149	1848	SRBZ-1.bins.9	Gloeomargaritales-species1_10	K13541	cbiGH-cobJ; cobalt-precorrin 5A hydrolase / cobalt-factor III methyltransferase / precorrin-3B C17-methyltransferase [EC:3.7.1.12 2.1.1.272 2.1.1.131]	PF01890	Cobalamin synthesis G C-terminus	COG2073	bifunctional CbiG protein and precorrin-3B C17-methyltransferase	precorrin-3B C(17)-methyltransferase [Gloeomargarita lithophora]	0	0	74.2336	59.9671
NODE_20_length_354193_cov_1.731437_15	3345	SRBZ-1.bins.9	Gloeomargaritales-species1_10			PF13809	Tubulin like	NOG15815	hypothetical protein	hypothetical protein GlitD10_2855 [Gloeomargarita lithophora Alchichica-D10]	0	0	0	37.8626
NODE_20_length_354193_cov_1.731437_150	672	SRBZ-1.bins.9	Gloeomargaritales-species1_10	K01619	deoC, DERA; deoxyribose-phosphate aldolase [EC:4.1.2.4]	PF01791	DeoC/LacD family aldolase	COG0274	deoxyribose-phosphate aldolase	deoxyribose-phosphate aldolase [Gloeomargarita lithophora]	0	0	0	35.3377
NODE_20_length_354193_cov_1.731437_151	915	SRBZ-1.bins.9	Gloeomargaritales-species1_10	K04083	hslO; molecular chaperone Hsp33	PF01430	Hsp33 protein	COG1281	HSP33-like chaperonin; Redox regulated molecular chaperone. Protects both thermally unfoldin [...]	Hsp33 family molecular chaperone HslO [Gloeomargarita lithophora]	0	0	0	320.086
NODE_20_length_354193_cov_1.731437_152	1767	SRBZ-1.bins.9	Gloeomargaritales-species1_10	K01868	TARS, thrS; threonyl-tRNA synthetase [EC:6.1.1.3]	PF00587	tRNA synthetase class II core domain (G, H, P, S and T)	COG0441	threonyl-tRNA synthetase	threonine--tRNA ligase [Gloeomargarita lithophora]	0	0	232.909	76.1551
NODE_20_length_354193_cov_1.731437_153	435	SRBZ-1.bins.9	Gloeomargaritales-species1_10	K03408	cheW; purine-binding chemotaxis protein CheW	PF01584	CheW-like domain	NOG139562	CheW protein	chemotaxis protein CheW [Gloeomargarita lithophora]	0	0	0	18.1969
NODE_20_length_354193_cov_1.731437_154	1011	SRBZ-1.bins.9	Gloeomargaritales-species1_10			PF04391	Protein of unknown function (DUF533)	NOG115832	hypothetical protein	hypothetical protein [Gloeomargarita lithophora]	669.512	0	135.691	109.613
NODE_20_length_354193_cov_1.731437_155	393	SRBZ-1.bins.9	Gloeomargaritales-species1_10			PF11317	Protein of unknown function (DUF3119)	NOG12674	hypothetical protein	DUF3119 family protein [Gloeomargarita lithophora]	0	0	0	241.699
NODE_20_length_354193_cov_1.731437_156	990	SRBZ-1.bins.9	Gloeomargaritales-species1_10			PF11285	Protein of unknown function (DUF3086)	NOG10959	hypothetical protein	DUF3086 domain-containing protein [Gloeomargarita lithophora]	0	0	0	215.881
NODE_20_length_354193_cov_1.731437_157	936	SRBZ-1.bins.9	Gloeomargaritales-species1_10	K11753	ribF; riboflavin kinase / FMN adenylyltransferase [EC:2.7.1.26 2.7.7.2]	PF06574	FAD synthetase	COG0196	riboflavin biosynthesis protein RibF	bifunctional riboflavin kinase/FAD synthetase [Gloeomargarita lithophora]	180.79	0	0	84.5689
NODE_20_length_354193_cov_1.731437_158	384	SRBZ-1.bins.9	Gloeomargaritales-species1_10	K15977	K15977; putative oxidoreductase	PF07681	DoxX	COG2259	DoxX	DoxX family protein [Moorea bouillonii]	0	0	0	309.205
[truncated: 22,136 more rows]
